# Supplementary material for: Bis(4-amino-3,5-di-2-pyridyl-1,2,4-triazole-κ2 N 1,N 5)diaqua­zinc(II) dinitrate
Source: Acta Crystallogr Sect E Struct Rep Online. 2009 Aug 22;65(Pt 9):m1106–7. doi: 10.1107/S1600536809032103 (PMC2969943; doi:10.1107/S1600536809032103)
Supplement: Supplementary file 2 [file e-65-m1106-Isup2.hkl]

# 
# h,k,l, Fc-squared, Fo-squared, sigma(Fo-squared) and status flag 
# 
data_I
_shelx_title ' sad in C2/c' 
_shelx_refln_list_code          4 
_shelx_F_calc_maximum      348.49 
_exptl_crystal_F_000      1440.00 
_reflns_d_resolution_high  0.7716 
 
loop_ 
 _symmetry_equiv_pos_as_xyz 
 'x, y, z' 
 '-x, y, -z+1/2' 
 'x+1/2, y+1/2, z' 
 '-x+1/2, y+1/2, -z+1/2' 
 '-x, -y, -z' 
 'x, -y, z-1/2' 
 '-x+1/2, -y+1/2, -z' 
 'x+1/2, -y+1/2, z-1/2' 
 
_cell_length_a    14.8564 
_cell_length_b     9.4185 
_cell_length_c    20.2302 
_cell_angle_alpha  90.000 
_cell_angle_beta   91.990 
_cell_angle_gamma  90.000 
 
_shelx_F_squared_multiplier     1.000 
 
loop_ 
 _refln_index_h 
 _refln_index_k 
 _refln_index_l 
 _refln_F_squared_calc 
 _refln_F_squared_meas 
 _refln_F_squared_sigma 
 _refln_observed_status 
   4   0   0    73138.30    70101.48   3616.32 o 
   6   0   0    38014.30    39207.14   1571.55 o 
   8   0   0    26827.60    27254.08    951.74 o 
  10   0   0    13103.92    13490.67    449.81 o 
  12   0   0       18.57       46.88     40.36 o 
  14   0   0      661.79      613.38     73.82 o 
  16   0   0      649.07      759.36    133.36 o 
  18   0   0      424.06      585.48     87.27 o 
   3   1   0       79.87       41.18     18.41 o 
   5   1   0     1279.55     1037.00     25.68 o 
   7   1   0    24027.17    24623.63    578.83 o 
   9   1   0     9823.50     9682.22    215.18 o 
  11   1   0     3590.16     3881.61    122.28 o 
  13   1   0      389.11      633.00     64.38 o 
  15   1   0     1772.92     2024.64     93.52 o 
  17   1   0      773.55      758.77     67.20 o 
  19   1   0      634.07      625.31     95.10 o 
   0   2   0    11701.39    11623.07    254.86 o 
   2   2   0    15593.05    15213.84    227.85 o 
   4   2   0      796.76      864.91     29.75 o 
   6   2   0       58.71       94.63     15.59 o 
   8   2   0     1259.52     1506.49     55.10 o 
  10   2   0      995.00     1036.34     36.11 o 
  12   2   0      238.95      260.84     31.02 o 
  14   2   0       34.98       21.70     35.87 o 
  16   2   0      496.84      509.24     46.17 o 
  18   2   0      343.34      213.06     60.23 o 
   1   3   0    13117.55    14003.03    244.04 o 
   3   3   0    10613.60    10708.11    177.01 o 
   5   3   0     1600.66     1537.36     34.44 o 
   7   3   0      633.36      652.78     50.52 o 
   9   3   0     1350.29     1270.71     40.91 o 
  11   3   0      314.39      352.18     35.54 o 
  13   3   0     3754.28     3780.72    122.53 o 
  15   3   0      324.66      345.66     73.27 o 
  17   3   0      539.70      442.62     66.86 o 
   0   4   0     8211.24     8918.74    199.94 o 
   2   4   0      389.55      361.80     23.28 o 
   4   4   0     3876.84     3978.18     85.35 o 
   6   4   0      533.53      636.55     31.55 o 
   8   4   0        4.45       13.07     23.16 o 
  10   4   0      581.32      537.78     38.56 o 
  12   4   0     1619.00     1565.38     77.12 o 
  14   4   0       25.01       16.63     34.81 o 
  16   4   0      229.00      167.89     70.52 o 
  18   4   0       72.69       81.14     78.67 o 
   1   5   0     1093.00     1208.44     41.24 o 
   3   5   0     1017.31     1042.50     31.14 o 
   5   5   0      985.37     1021.41     49.78 o 
   7   5   0       16.15       -2.60     18.95 o 
   9   5   0       19.87       30.25     21.89 o 
  11   5   0      382.50      414.80     35.24 o 
  13   5   0        1.52        8.08     28.70 o 
  15   5   0      275.71      268.88     44.37 o 
  17   5   0        8.48       75.35     91.90 o 
   0   6   0        1.62       -1.24     26.73 o 
   2   6   0     4177.10     4271.03    120.52 o 
   4   6   0     1019.43     1073.61     60.31 o 
   6   6   0     1448.62     1493.91     63.44 o 
   8   6   0     1327.97     1423.55     70.07 o 
  10   6   0      929.53      962.19     48.51 o 
  12   6   0        3.33      127.68     66.54 o 
  14   6   0      886.08      738.34     57.38 o 
  16   6   0       18.37      -34.67    104.48 o 
   1   7   0        0.72       10.99     28.84 o 
   3   7   0     1887.35     1833.57     85.41 o 
   5   7   0        1.44       46.35     24.81 o 
   7   7   0       76.27       99.13     30.48 o 
   9   7   0      634.79      644.29     57.87 o 
  11   7   0       20.00       -3.34     39.03 o 
  13   7   0        3.68       21.19     36.68 o 
  15   7   0      116.40      -58.06     95.30 o 
   0   8   0      300.20      342.24     57.81 o 
   2   8   0      955.86      982.41     68.91 o 
   4   8   0      598.92      589.23     54.82 o 
   6   8   0        6.57       49.67     45.50 o 
   8   8   0      130.45       83.01     34.07 o 
  10   8   0       21.12       78.36     44.13 o 
  12   8   0      178.57      110.82     43.07 o 
  14   8   0       29.12      -11.49     70.73 o 
   1   9   0       39.40      134.47     49.39 o 
   3   9   0      863.09      883.88     90.72 o 
   5   9   0      104.61       51.65     39.18 o 
   7   9   0      165.90      105.95     61.63 o 
   9   9   0      749.33      738.83     53.10 o 
  11   9   0       10.23      -35.76     81.77 o 
   0  10   0     2054.30     1871.44    134.71 o 
   2  10   0      366.97      310.08     47.65 o 
   4  10   0      590.57      572.23     59.45 o 
   6  10   0      299.81      279.16     73.00 o 
   8  10   0      856.47      836.56     95.18 o 
  10  10   0      206.38      444.61    123.99 o 
   1  11   0      926.34      866.65     76.67 o 
   3  11   0      368.18      333.96     60.47 o 
   5  11   0      903.81      643.00     61.92 o 
   7  11   0      312.53      335.50     93.53 o 
   0  12   0       67.21      153.06     79.98 o 
   2  12   0        2.75      149.16     52.08 o 
 -19   1   1       10.29       64.93     68.32 o 
 -17   1   1       12.00       67.61     41.65 o 
 -15   1   1      349.82      371.03     55.97 o 
 -13   1   1     1798.40     1779.50     70.61 o 
 -11   1   1      389.91      383.13     28.31 o 
  -9   1   1       87.21       63.74     18.47 o 
  -7   1   1      155.01      156.10     16.41 o 
  -5   1   1     4721.73     4686.95    122.07 o 
  -3   1   1      192.10      199.95     12.02 o 
   3   1   1      979.76      962.26     18.46 o 
   5   1   1     1005.45      978.01     36.95 o 
   7   1   1     1881.15     1911.86     66.71 o 
   9   1   1      832.20     1033.72     65.80 o 
  11   1   1     1263.20     1347.88     46.37 o 
  13   1   1      293.97      311.33     44.80 o 
  15   1   1      131.76      238.77     42.89 o 
  17   1   1       30.78       26.57     42.85 o 
  19   1   1      230.00      307.27     69.83 o 
 -18   2   1      187.76      212.16     50.22 o 
 -16   2   1      262.02      374.45     49.47 o 
 -14   2   1        7.69       39.47     32.79 o 
 -12   2   1      104.51       83.31     35.22 o 
 -10   2   1     2071.84     2153.01     57.96 o 
  -8   2   1     8197.59     9036.05    152.69 o 
  -6   2   1     1197.67     1329.53     62.81 o 
  -4   2   1      164.75      164.23     12.95 o 
  -2   2   1    27705.82    28260.70    527.76 o 
   0   2   1    65071.08    65002.63   2030.28 o 
   2   2   1     5323.45     5240.59     67.99 o 
   4   2   1      811.88      745.53     33.31 o 
   6   2   1     1681.63     1759.02     54.24 o 
   8   2   1     2102.62     2079.13     54.09 o 
  10   2   1     1625.07     1805.76     56.60 o 
  12   2   1       56.40       28.74     37.03 o 
  14   2   1      590.37      566.27     47.13 o 
  16   2   1        2.99       -8.52     36.84 o 
  18   2   1      295.40      194.28     66.86 o 
 -17   3   1      170.00      116.02     50.61 o 
 -15   3   1        5.51       19.12     40.97 o 
 -13   3   1     2189.43     2191.18    120.23 o 
 -11   3   1      542.63      696.07     61.62 o 
  -9   3   1    10788.26    10949.30    255.10 o 
  -7   3   1     6282.70     6036.51     93.36 o 
  -5   3   1    15932.96    15407.54    259.87 o 
  -3   3   1     4841.70     4496.01     67.49 o 
  -1   3   1   121444.44   125531.97   5655.88 o 
   1   3   1     8765.06     8766.63    139.30 o 
   3   3   1      437.83      482.37     21.02 o 
   5   3   1     3176.03     3590.83     60.72 o 
   7   3   1      209.60      229.31     37.90 o 
   9   3   1     4710.62     5002.82    107.94 o 
  11   3   1        7.42      -23.75     27.26 o 
  13   3   1       27.14       51.86     35.87 o 
  15   3   1     1579.26     1754.85    157.74 o 
  17   3   1     1067.42     1157.50    118.96 o 
 -18   4   1        5.83       27.54     74.68 o 
 -16   4   1       10.31       -1.16     30.01 o 
 -14   4   1       49.81       25.20     27.24 o 
 -12   4   1      648.22      764.81     39.80 o 
 -10   4   1      625.14      692.50     48.23 o 
  -8   4   1     2904.30     2838.93     52.46 o 
  -6   4   1       30.69       34.70     22.89 o 
  -4   4   1     3617.90     3593.39     64.12 o 
  -2   4   1    22177.58    21973.86    454.36 o 
   0   4   1    15510.19    14958.42    261.22 o 
   2   4   1    19362.74    18112.18    399.72 o 
   4   4   1      112.23      112.65     20.20 o 
   6   4   1     7351.74     6997.70    123.97 o 
   8   4   1     2470.81     2287.96     70.13 o 
  10   4   1     1504.14     1530.04     56.95 o 
  12   4   1      104.78      130.63     42.38 o 
  14   4   1      301.56      276.77     44.75 o 
  16   4   1     1203.23     1478.44     83.62 o 
  18   4   1      451.91      482.51    102.92 o 
 -17   5   1      100.41      135.79     74.50 o 
 -15   5   1       54.80       44.43     34.06 o 
 -13   5   1     1483.99     1576.49     68.86 o 
 -11   5   1     2159.84     2423.20    112.81 o 
  -9   5   1      615.48      647.64     30.31 o 
  -7   5   1     1928.71     1874.72     59.19 o 
  -5   5   1    10752.80    10949.77    224.98 o 
  -3   5   1     8316.82     8235.49    148.92 o 
  -1   5   1     4099.28     4095.77     84.61 o 
   1   5   1      939.38      943.41     65.52 o 
   3   5   1      339.94      305.00     24.27 o 
   5   5   1     2939.56     2714.85    106.17 o 
   7   5   1     6881.29     7044.18    136.87 o 
   9   5   1      210.58      147.74     30.23 o 
  11   5   1      775.25      777.86     51.98 o 
  13   5   1      203.77      249.62     46.16 o 
  15   5   1     2678.93     2669.66    129.73 o 
  17   5   1      641.28      724.73    115.07 o 
 -16   6   1      186.61      203.16     89.31 o 
 -14   6   1      285.18      225.26     35.45 o 
 -12   6   1      361.63      338.09     47.77 o 
 -10   6   1     1771.60     1747.16     64.94 o 
  -8   6   1      273.90      200.22     28.72 o 
  -6   6   1      255.27      215.08     32.30 o 
  -4   6   1     3849.67     4086.56     90.10 o 
  -2   6   1       53.40       48.17     23.00 o 
   0   6   1     7832.41     7598.45    194.07 o 
   2   6   1     6341.97     6244.22    137.93 o 
   4   6   1     1778.74     1802.19     59.96 o 
   6   6   1     1782.00     1635.69     55.96 o 
   8   6   1     2986.04     2801.95     68.78 o 
  10   6   1       87.81      114.99     28.17 o 
  12   6   1     1261.87     1252.28     56.76 o 
  14   6   1      572.82      588.87     78.42 o 
  16   6   1       96.62      -30.75     75.43 o 
 -15   7   1        4.38      -57.23     83.11 o 
 -13   7   1      576.17      610.30    108.45 o 
 -11   7   1      376.43      433.06     58.68 o 
  -9   7   1     1011.09      957.66     39.98 o 
  -7   7   1     1325.73     1455.41     57.43 o 
  -5   7   1     1151.63     1224.68     59.33 o 
  -3   7   1     1537.63     1574.74     93.56 o 
  -1   7   1      468.27      511.75     34.27 o 
   1   7   1       55.23       17.55     25.73 o 
   3   7   1     2407.95     2710.85    145.94 o 
   5   7   1       33.35       69.90     27.63 o 
   7   7   1     1481.48     1593.04     68.87 o 
   9   7   1        9.15       32.32     28.33 o 
  11   7   1      315.70      267.84     60.52 o 
  13   7   1      167.90      200.46     47.36 o 
  15   7   1      462.40      325.05     85.21 o 
 -14   8   1       37.27        8.62     71.34 o 
 -12   8   1      434.24      391.13    134.98 o 
 -10   8   1     2110.01     2134.29     70.43 o 
  -8   8   1     2284.41     2360.94     93.29 o 
  -6   8   1     1529.00     1615.36    121.31 o 
  -4   8   1      326.39      332.70     39.83 o 
  -2   8   1     1511.08     1549.40     62.33 o 
   0   8   1      698.10      789.55     52.14 o 
   2   8   1     1188.90     1382.45     63.10 o 
   4   8   1      591.72      538.63     44.63 o 
   6   8   1       15.74       36.89     48.55 o 
   8   8   1      180.33      157.05     54.97 o 
  10   8   1      137.41      239.23     48.50 o 
  12   8   1       69.79       99.97     41.07 o 
  14   8   1      420.05      258.57    139.01 o 
 -11   9   1      296.41      417.78    106.00 o 
  -9   9   1      584.12      587.67     81.42 o 
  -7   9   1      228.79      322.89     76.19 o 
  -5   9   1      413.54      518.51     55.48 o 
  -3   9   1      705.28      707.17     56.26 o 
  -1   9   1      720.93      972.74    116.36 o 
   1   9   1     1149.41     1263.15     64.80 o 
   3   9   1      767.36      810.73     51.51 o 
   5   9   1     1295.05     1395.76    101.26 o 
   7   9   1      814.13      698.33     78.79 o 
   9   9   1      397.05      375.48     64.57 o 
  11   9   1      117.73      132.58     53.78 o 
 -10  10   1      122.00       81.55     76.44 o 
  -8  10   1        9.24      102.96     84.50 o 
  -6  10   1        0.89      -62.37     62.37 o 
  -4  10   1        5.67      -36.43     45.22 o 
  -2  10   1        4.14        0.95     49.99 o 
   0  10   1      171.52      173.45     43.75 o 
   2  10   1       19.23       96.38     41.07 o 
   4  10   1      189.34      299.27     69.22 o 
   6  10   1      932.33     1005.38    105.03 o 
   8  10   1      422.38      709.73    146.55 o 
  10  10   1      366.08      266.80     72.67 o 
  -7  11   1      161.95      103.32     64.66 o 
  -5  11   1        5.67       22.94     48.62 o 
  -3  11   1        0.21        2.12     76.32 o 
  -1  11   1       13.50      114.05     53.90 o 
   1  11   1       56.32       92.98     44.10 o 
   3  11   1        0.77       33.38     46.46 o 
   5  11   1      264.25      302.45     60.47 o 
   7  11   1      278.20      338.30     90.87 o 
  -2  12   1        2.86      -37.17     66.21 o 
   0  12   1       38.52      199.15     80.35 o 
   2  12   1      123.37      176.40     70.71 o 
 -18   0   2     1539.18     1898.03    251.77 o 
 -16   0   2      935.57     1117.79    117.85 o 
 -14   0   2     8084.71     7971.69    280.81 o 
 -12   0   2      109.81      106.28     40.75 o 
 -10   0   2    15873.99    15831.61    519.13 o 
  -8   0   2     3555.01     3197.32    180.05 o 
  -6   0   2     4894.88     5168.13    179.49 o 
  -4   0   2     5445.64     5118.76    176.69 o 
  -2   0   2      222.15      256.39     21.29 o 
   2   0   2    42142.46    40248.62   1465.01 o 
   4   0   2    16190.02    15447.61    394.58 o 
   6   0   2      108.06       50.57     38.10 o 
   8   0   2    15926.15    15442.28    457.87 o 
  10   0   2     6878.65     6466.61    215.35 o 
  12   0   2     2133.84     2216.77     96.51 o 
  14   0   2     1808.69     2033.09    238.88 o 
  16   0   2     1483.36     1484.68    116.55 o 
  18   0   2      883.68     1048.31    262.60 o 
 -19   1   2        6.29       43.08     45.84 o 
 -17   1   2       67.34       72.13     40.65 o 
 -15   1   2      779.02      862.49     65.99 o 
 -13   1   2      860.11      897.88     50.21 o 
 -11   1   2     1411.30     1478.77     62.45 o 
  -9   1   2     7883.83     7859.14    151.78 o 
  -7   1   2     1751.38     1412.93     30.73 o 
  -5   1   2    51867.47    51884.49   1595.55 o 
  -3   1   2    61717.32    62094.75   1801.87 o 
  -1   1   2     1690.69     1697.15     45.13 o 
   1   1   2    12978.30    12262.21    170.63 o 
   3   1   2     4940.64     4787.46     60.26 o 
   5   1   2     2086.59     2010.50     42.00 o 
   7   1   2     2456.89     2168.88     69.55 o 
   9   1   2      827.17      826.34     32.41 o 
  11   1   2      997.15      907.59     68.85 o 
  13   1   2       49.39       39.59     34.86 o 
  15   1   2     4040.57     4181.62    194.91 o 
  17   1   2     2673.10     3171.55    126.13 o 
  19   1   2      533.63      553.15     80.64 o 
 -18   2   2      144.18      114.91     40.81 o 
 -16   2   2      120.64      133.00     45.30 o 
 -14   2   2       38.97       33.37     27.70 o 
 -12   2   2     1886.22     1857.36     63.97 o 
 -10   2   2      556.62      531.96     35.73 o 
  -8   2   2     1591.44     1544.94     42.28 o 
  -6   2   2      830.15      949.12     48.99 o 
  -4   2   2     1445.90     1552.74     22.02 o 
  -2   2   2    50102.77    51562.63   1303.05 o 
   0   2   2      346.81      366.26     17.07 o 
   2   2   2    18935.57    17743.49    314.57 o 
   4   2   2    12676.76    11952.54    201.30 o 
   6   2   2    17395.35    17463.71    369.15 o 
   8   2   2     2803.12     2428.60     48.26 o 
  10   2   2     6519.88     6658.00    143.86 o 
  12   2   2       14.68       40.81     29.76 o 
  14   2   2     3690.44     3836.32    114.40 o 
  16   2   2      312.33      281.72     45.76 o 
  18   2   2      137.99       20.00     65.84 o 
 -17   3   2      115.55       86.83     45.59 o 
 -15   3   2        8.47       34.72     41.15 o 
 -13   3   2     1400.81     1518.28    124.22 o 
 -11   3   2     4521.31     4602.56    128.39 o 
  -9   3   2     3690.16     4027.60    105.25 o 
  -7   3   2     6325.15     6382.27     98.06 o 
  -5   3   2    21075.59    21121.59    375.18 o 
  -3   3   2    32191.47    31803.06    655.47 o 
  -1   3   2    89165.22    91991.13   3475.69 o 
   1   3   2       93.84      102.68     16.57 o 
   3   3   2      914.86      903.33     30.22 o 
   5   3   2     8202.67     8425.80    137.69 o 
   7   3   2     3458.12     3513.22     94.00 o 
   9   3   2       11.62       -7.10     22.41 o 
  11   3   2     1349.80     1307.14     77.67 o 
  13   3   2     1266.69     1334.56     87.36 o 
  15   3   2      136.09      199.34     54.33 o 
  17   3   2      300.45      237.42     61.05 o 
 -18   4   2      534.34      430.51    110.81 o 
 -16   4   2       10.87       38.35     46.53 o 
 -14   4   2      254.70      236.75     43.11 o 
 -12   4   2     1480.07     1482.04    101.89 o 
 -10   4   2     2020.21     2010.73     46.07 o 
  -8   4   2      489.49      550.53     26.89 o 
  -6   4   2      213.52      272.76     14.32 o 
  -4   4   2      268.11      268.89     17.24 o 
  -2   4   2      838.73      766.43     26.75 o 
   0   4   2       65.41       51.78     19.10 o 
   2   4   2       63.65       93.77     18.49 o 
   4   4   2      486.11      487.14     27.72 o 
   6   4   2     5472.96     5554.87    102.82 o 
   8   4   2     2226.24     2206.59     54.25 o 
  10   4   2       24.53       38.12     23.12 o 
  12   4   2     3317.40     3373.09    130.03 o 
  14   4   2     1063.90     1025.71     73.80 o 
  16   4   2       25.59       37.50     46.63 o 
  18   4   2       18.95       70.25     63.50 o 
 -17   5   2      193.66      297.03    115.50 o 
 -15   5   2       66.69      109.88     73.19 o 
 -13   5   2       48.90       37.88     30.41 o 
 -11   5   2     1365.69     1325.17    135.13 o 
  -9   5   2       10.44        5.95     20.24 o 
  -7   5   2     1226.21     1403.87     55.73 o 
  -5   5   2      179.16      216.40     22.16 o 
  -3   5   2      196.04      187.86     28.54 o 
  -1   5   2      513.41      625.71     29.70 o 
   1   5   2      380.53      461.67     32.93 o 
   3   5   2     1002.51      962.84     45.48 o 
   5   5   2       64.04       49.97     26.06 o 
   7   5   2     1085.92     1000.19     39.95 o 
   9   5   2       55.55       76.49     29.73 o 
  11   5   2      499.78      441.51     42.99 o 
  13   5   2      895.82      748.42     58.40 o 
  15   5   2       79.12      140.20     51.73 o 
  17   5   2       27.18      -36.09     84.19 o 
 -16   6   2       62.20      -81.82     81.82 o 
 -14   6   2        3.47      -57.31     98.32 o 
 -12   6   2      338.20      257.17     51.76 o 
 -10   6   2        7.67       13.62     28.03 o 
  -8   6   2      379.83      352.15     29.83 o 
  -6   6   2      118.90      117.88     32.88 o 
  -4   6   2      192.57      148.74     29.19 o 
  -2   6   2     2839.93     3139.98     70.63 o 
   0   6   2      933.04      934.32     55.91 o 
   2   6   2      174.86      216.91     25.48 o 
   4   6   2        0.52      -23.86     44.82 o 
   6   6   2       25.15       -1.74     26.41 o 
   8   6   2      784.18      880.25     47.33 o 
  10   6   2      566.73      504.90     45.15 o 
  12   6   2      205.98      215.71     58.03 o 
  14   6   2      285.75      346.71     56.93 o 
  16   6   2      128.15      110.63     70.55 o 
 -15   7   2       87.54       51.95     79.15 o 
 -13   7   2       57.76       16.67     69.84 o 
 -11   7   2     1037.55      991.01     86.44 o 
  -9   7   2      647.32      687.51     39.84 o 
  -7   7   2      415.73      391.26     44.05 o 
  -5   7   2      607.79      658.77     45.50 o 
  -3   7   2     3129.23     3307.54     87.97 o 
  -1   7   2      722.47      761.38     36.85 o 
   1   7   2      305.41      370.73     35.36 o 
   3   7   2      681.56      792.24     59.27 o 
   5   7   2       85.22       90.95     34.82 o 
   7   7   2      813.88      758.02     48.37 o 
   9   7   2      184.02      173.88     33.04 o 
  11   7   2      184.29      158.35     35.92 o 
  13   7   2      357.81      364.61     56.26 o 
  15   7   2      290.01      171.47     95.07 o 
 -14   8   2       87.09       28.18     82.28 o 
 -12   8   2      479.06      371.01     87.44 o 
 -10   8   2      390.60      358.93     32.71 o 
  -8   8   2     1342.07     1153.11    157.90 o 
  -6   8   2      872.62      848.94     51.04 o 
  -4   8   2      277.04      146.70     42.41 o 
  -2   8   2     4003.34     3895.37    104.98 o 
   0   8   2      489.24      396.57     37.65 o 
   2   8   2      467.88      418.81     41.51 o 
   4   8   2      310.81      284.02     41.12 o 
   6   8   2      181.18      200.24     48.13 o 
   8   8   2       62.07       84.10     31.18 o 
  10   8   2        3.89       73.55     35.48 o 
  12   8   2       42.41       40.51     32.35 o 
  14   8   2      379.94      462.87    157.00 o 
 -11   9   2      371.52      275.45    111.97 o 
  -9   9   2       73.72       32.55     28.00 o 
  -7   9   2      299.81      234.78     59.86 o 
  -5   9   2      826.00      903.38     71.14 o 
  -3   9   2       94.30       43.21     38.58 o 
  -1   9   2     1158.20     1184.16     65.41 o 
   1   9   2       54.19       53.59     35.42 o 
   3   9   2      153.43      181.43     45.20 o 
   5   9   2      232.00      164.93     43.00 o 
   7   9   2       45.42       -9.02     39.86 o 
   9   9   2       47.80       75.37     47.43 o 
  11   9   2      151.05      201.71     55.06 o 
 -10  10   2      319.55      458.89    124.63 o 
  -8  10   2      218.33      174.43     65.23 o 
  -6  10   2      303.66      274.68     63.86 o 
  -4  10   2      208.81      265.74     42.74 o 
  -2  10   2      242.27      182.62     49.58 o 
   0  10   2      264.33      291.57     53.71 o 
   2  10   2     1276.42     1231.87     97.55 o 
   4  10   2        4.12      -45.88     45.88 o 
   6  10   2      121.58      179.33     86.48 o 
   8  10   2      174.90      124.27     56.48 o 
  10  10   2      123.43      102.08     57.03 o 
  -7  11   2      129.57      179.92     92.05 o 
  -5  11   2       97.23       59.51     53.21 o 
  -3  11   2        2.55       87.08     54.22 o 
  -1  11   2        7.43       60.82     75.38 o 
   1  11   2      241.53      150.60     69.08 o 
   3  11   2        6.62       -7.35     46.73 o 
   5  11   2      203.60      215.93     71.46 o 
   7  11   2      289.84      253.37     61.01 o 
  -2  12   2       99.68      326.74     70.11 o 
   0  12   2      100.51      152.64     53.69 o 
   2  12   2       30.13      190.26     69.04 o 
 -19   1   3      197.01      195.47     57.05 o 
 -17   1   3      172.08      168.31     43.90 o 
 -15   1   3      701.28      729.32     59.10 o 
 -13   1   3      318.53      302.11     29.25 o 
 -11   1   3      188.84      228.84     47.23 o 
  -9   1   3      217.74      270.10     18.15 o 
  -7   1   3     4996.98     5149.94     79.42 o 
  -5   1   3     1294.31     1142.47     25.39 o 
  -3   1   3     2532.36     2500.56     45.89 o 
  -1   1   3    19380.22    18106.89    324.51 o 
   1   1   3    13913.71    13725.74    188.07 o 
   3   1   3     1914.70     1906.43     32.31 o 
   5   1   3      948.60      955.20     30.24 o 
   7   1   3      884.74     1123.22     50.09 o 
   9   1   3      433.03      535.32     47.88 o 
  11   1   3      267.22      309.31     37.19 o 
  13   1   3      794.33      729.37     46.73 o 
  15   1   3      752.13      740.97     69.71 o 
  17   1   3       73.16       18.99     42.98 o 
 -18   2   3       17.21      -37.84     49.12 o 
 -16   2   3      531.62      559.15     48.16 o 
 -14   2   3     1640.20     1795.39     89.99 o 
 -12   2   3      690.26      694.92     72.06 o 
 -10   2   3      380.00      477.18     29.41 o 
  -8   2   3      191.82      299.81     18.32 o 
  -6   2   3     8056.59     9082.19    225.21 o 
  -4   2   3     3001.05     3100.09     65.16 o 
  -2   2   3   105107.98   103563.98   3991.33 o 
   0   2   3      445.91      652.41     33.75 o 
   2   2   3    11745.33    11422.91    171.71 o 
   4   2   3      992.01     1074.92     49.96 o 
   6   2   3     3640.59     3951.23    100.62 o 
   8   2   3     1018.07     1209.89     53.53 o 
  10   2   3      785.01      830.07     39.49 o 
  12   2   3       54.63       66.49     31.90 o 
  14   2   3     2460.61     2393.72     88.06 o 
  16   2   3      469.76      555.78     83.43 o 
  18   2   3       13.14      -28.30     51.24 o 
 -17   3   3       17.02      169.30     83.12 o 
 -15   3   3      782.11      851.88     72.20 o 
 -13   3   3       26.43        4.49     25.00 o 
 -11   3   3      491.77      603.86     51.33 o 
  -9   3   3       11.15        5.31     31.22 o 
  -7   3   3     2090.62     2090.22     44.32 o 
  -5   3   3    16032.22    16891.94    264.42 o 
  -3   3   3     2054.74     1678.39     42.57 o 
  -1   3   3     3477.10     3146.75     67.77 o 
   1   3   3     3220.00     2860.40     83.00 o 
   3   3   3     1441.10     1291.84     38.10 o 
   5   3   3      787.31      779.18     46.78 o 
   7   3   3     3784.63     3360.13     80.61 o 
   9   3   3      591.95      538.83     35.77 o 
  11   3   3      127.15       80.50     36.12 o 
  13   3   3     1665.40     1756.98     88.95 o 
  15   3   3     1177.39     1477.52     89.97 o 
  17   3   3      857.39      871.88     96.35 o 
 -18   4   3      427.18      581.28    129.63 o 
 -16   4   3      706.56      657.81     95.14 o 
 -14   4   3      216.44      251.95     29.82 o 
 -12   4   3     3729.18     3742.56    105.79 o 
 -10   4   3     4164.05     4427.44     83.54 o 
  -8   4   3     3517.86     3586.02     91.04 o 
  -6   4   3     8905.66     9207.68    136.87 o 
  -4   4   3     8777.89     8902.87    181.73 o 
  -2   4   3     7530.94     7623.45    125.12 o 
   0   4   3     5591.03     5617.48     93.49 o 
   2   4   3    13237.17    13444.00    264.56 o 
   4   4   3    13999.23    13768.40    280.43 o 
   6   4   3    16540.77    16293.75    304.29 o 
   8   4   3     2138.23     2105.57     56.61 o 
  10   4   3     4926.63     4809.23    124.10 o 
  12   4   3     2933.20     2984.22    110.52 o 
  14   4   3     2511.62     2713.64    139.54 o 
  16   4   3     1103.14     1264.99    116.13 o 
 -17   5   3       36.97        0.34    144.30 o 
 -15   5   3      251.48      237.93     79.18 o 
 -13   5   3     2566.31     2521.78    127.05 o 
 -11   5   3     6151.14     6201.07    168.19 o 
  -9   5   3     6236.31     6360.23    107.86 o 
  -7   5   3     3877.89     3692.68     93.24 o 
  -5   5   3     5235.50     5006.05     79.58 o 
  -3   5   3    73143.89    75390.81   2752.74 o 
  -1   5   3     2096.48     1962.11     47.29 o 
   1   5   3     2179.69     2270.81     50.48 o 
   3   5   3      795.37      825.52     60.66 o 
   5   5   3     2867.52     2672.01     69.81 o 
   7   5   3     1730.62     1717.92     76.15 o 
   9   5   3      285.22      336.70     47.72 o 
  11   5   3      640.24      651.38     47.99 o 
  13   5   3     2544.38     2688.45     94.91 o 
  15   5   3        9.70      -21.11     36.93 o 
  17   5   3      685.84      689.85     65.08 o 
 -16   6   3        4.10      -86.64     86.64 o 
 -14   6   3      650.64      658.95     92.48 o 
 -12   6   3     3344.13     3298.99    117.32 o 
 -10   6   3     4640.44     4816.70    105.17 o 
  -8   6   3     3280.14     3252.00     73.54 o 
  -6   6   3     3498.71     3566.18     97.30 o 
  -4   6   3     5770.82     5458.04    111.79 o 
  -2   6   3    16231.04    17190.27    475.15 o 
   0   6   3       81.57      119.52     27.02 o 
   2   6   3     2059.99     2015.33     60.32 o 
   4   6   3     6135.19     6343.34    134.07 o 
   6   6   3      929.23      988.95     48.19 o 
   8   6   3      553.75      656.37     42.73 o 
  10   6   3       28.52       45.34     42.22 o 
  12   6   3     2500.02     2549.37     91.91 o 
  14   6   3      137.26      119.78     42.61 o 
  16   6   3      152.96      103.37     50.52 o 
 -15   7   3       28.71      111.02    102.41 o 
 -13   7   3      737.34      201.22    183.28 o 
 -11   7   3      730.63      754.33     53.28 o 
  -9   7   3       94.78      124.12     30.24 o 
  -7   7   3      167.47      174.90     29.15 o 
  -5   7   3      732.77      769.00     43.15 o 
  -3   7   3     5350.56     5361.63    145.15 o 
  -1   7   3     2675.93     2608.95    107.65 o 
   1   7   3      390.04      438.73     32.88 o 
   3   7   3      892.42      896.90     78.16 o 
   5   7   3     4799.66     4845.49    198.39 o 
   7   7   3     1104.75     1112.22     90.12 o 
   9   7   3      428.54      404.36     39.80 o 
  11   7   3     1285.61     1344.12    114.37 o 
  13   7   3      318.70      334.16     56.67 o 
  15   7   3      292.45      258.25     94.35 o 
 -14   8   3       46.89       53.96     86.08 o 
 -12   8   3      313.91      210.98     81.07 o 
 -10   8   3       18.77       37.06     29.25 o 
  -8   8   3        6.16       12.78     21.80 o 
  -6   8   3      323.65      296.51     36.97 o 
  -4   8   3      303.99      304.40     40.08 o 
  -2   8   3       88.53      136.66     36.05 o 
   0   8   3      332.79      393.86     46.15 o 
   2   8   3       16.64       21.76     33.65 o 
   4   8   3      862.55      926.00     52.21 o 
   6   8   3      341.94      356.92     59.27 o 
   8   8   3       12.40      -33.20     36.60 o 
  10   8   3      887.68      846.34    104.10 o 
  12   8   3      275.79      212.38     66.55 o 
  14   8   3      116.18      154.18     78.54 o 
 -11   9   3        2.62      -31.20     80.82 o 
  -9   9   3       11.33       -7.02     42.71 o 
  -7   9   3       61.41      -25.24     74.14 o 
  -5   9   3        2.66       37.88     41.18 o 
  -3   9   3      266.54      325.30     47.50 o 
  -1   9   3      299.88      331.09     42.11 o 
   1   9   3      322.23      486.12     51.79 o 
   3   9   3        3.08       40.13     39.80 o 
   5   9   3     1236.62     1275.65     76.56 o 
   7   9   3      133.67      241.23     79.56 o 
   9   9   3     1442.66     1473.04     93.67 o 
  11   9   3      144.02      120.71     51.38 o 
 -10  10   3       75.16        1.25     90.15 o 
  -8  10   3      202.58      114.28    122.04 o 
  -6  10   3       25.26       39.56     61.35 o 
  -4  10   3      233.40      283.56     46.90 o 
  -2  10   3      178.13      116.58     42.61 o 
   0  10   3      476.83      487.31     61.38 o 
   2  10   3      403.97      426.76     53.90 o 
   4  10   3        4.33       26.17     53.15 o 
   6  10   3       93.17      152.07     68.36 o 
   8  10   3      353.05      403.96     90.37 o 
  10  10   3       50.82       75.28     50.61 o 
  -7  11   3        9.79      -41.42     68.73 o 
  -5  11   3       12.88       23.09     55.39 o 
  -3  11   3        8.07       35.10     47.70 o 
  -1  11   3      122.52      116.30     52.46 o 
   1  11   3       13.93      106.57     49.54 o 
   3  11   3      220.59      312.70     65.57 o 
   5  11   3        0.29      -81.98     81.98 o 
   7  11   3      453.28      588.87    102.78 o 
  -2  12   3        3.81      -58.27     58.27 o 
   0  12   3       45.59       93.84     87.10 o 
   2  12   3      123.16      180.90    125.86 o 
 -18   0   4      198.55      165.43     75.03 o 
 -16   0   4      991.53     1148.43     81.11 o 
 -14   0   4     4337.75     4896.05    173.48 o 
 -12   0   4     1223.41     1235.91    101.98 o 
 -10   0   4     3856.16     3801.11    114.57 o 
  -8   0   4    24461.71    24666.16    789.84 o 
  -6   0   4    42854.33    42957.72   1739.74 o 
  -4   0   4     9204.44     8482.51    161.21 o 
  -2   0   4      984.89     1206.47     95.07 o 
   0   0   4      210.26        0.00     19.42 o 
   2   0   4    14829.36    13389.06    389.84 o 
   4   0   4    18694.37    18093.72    523.25 o 
   6   0   4       54.42       70.51     25.62 o 
   8   0   4       35.96       29.37     28.26 o 
  10   0   4      713.19      794.66     65.61 o 
  12   0   4    21482.89    21705.84   1072.40 o 
  14   0   4     2817.81     2685.66    136.29 o 
  16   0   4     1187.32     1183.57    105.78 o 
  18   0   4      403.44      444.94    108.38 o 
 -19   1   4      251.10      352.60    122.73 o 
 -17   1   4      220.35      181.39     46.79 o 
 -15   1   4     1091.15     1147.12     80.28 o 
 -13   1   4     1705.38     1640.92     60.57 o 
 -11   1   4     1073.02     1092.53     69.39 o 
  -9   1   4      311.28      299.91     29.66 o 
  -7   1   4     8643.63     8787.91    144.66 o 
  -5   1   4     7690.92     7798.58    103.87 o 
  -3   1   4     8464.01     8353.47    121.49 o 
  -1   1   4    21894.71    21188.42    348.35 o 
   1   1   4    14826.97    14493.30    445.61 o 
   3   1   4    18387.78    19343.77    819.92 o 
   5   1   4    26852.31    26757.00    687.90 o 
   7   1   4     2917.38     2490.37     73.35 o 
   9   1   4     6720.15     6770.95    176.90 o 
  11   1   4     5090.82     5068.83    125.63 o 
  13   1   4     3430.94     3718.93    132.81 o 
  15   1   4     1070.28     1194.03     75.00 o 
  17   1   4      105.91      101.29     54.76 o 
 -18   2   4       83.43      147.92    103.75 o 
 -16   2   4     2476.23     2565.32     96.57 o 
 -14   2   4      651.30      786.12     60.12 o 
 -12   2   4     6668.61     6071.15    150.60 o 
 -10   2   4     3857.88     3800.74     85.50 o 
  -8   2   4    11390.82    11430.91    186.60 o 
  -6   2   4    10036.85    10122.30    164.54 o 
  -4   2   4    15935.34    16099.63    358.94 o 
  -2   2   4    23887.52    24380.83    505.21 o 
   0   2   4     2734.04     2676.88     39.57 o 
   2   2   4      138.80      144.75     22.11 o 
   4   2   4      169.50      196.94     30.83 o 
   6   2   4      862.23      709.61     34.33 o 
   8   2   4       16.42       -5.14     19.55 o 
  10   2   4     1916.44     1786.06     53.58 o 
  12   2   4     7863.92     7878.55    194.39 o 
  14   2   4     1327.87     1455.98     66.24 o 
  16   2   4     1404.34     1526.43    152.19 o 
  18   2   4      536.12      512.49     76.54 o 
 -17   3   4      197.66      136.49     95.05 o 
 -15   3   4      344.57      407.75     51.97 o 
 -13   3   4     1503.53     1510.01     69.03 o 
 -11   3   4     3082.84     3093.04     79.45 o 
  -9   3   4      149.84      138.26     14.35 o 
  -7   3   4       14.56        5.50     30.61 o 
  -5   3   4     1477.78     1524.10     65.56 o 
  -3   3   4     2273.34     2191.83     33.00 o 
  -1   3   4     3466.31     3363.72     55.63 o 
   1   3   4       65.78       43.65     14.75 o 
   3   3   4      389.44      336.13     18.16 o 
   5   3   4      378.49      338.47     26.85 o 
   7   3   4     2182.92     2177.59     72.95 o 
   9   3   4     1448.34     1253.96     50.63 o 
  11   3   4      154.91      132.93     43.09 o 
  13   3   4        6.94       31.98     44.97 o 
  15   3   4      110.52      171.10     63.19 o 
  17   3   4      286.42      284.85     57.16 o 
 -18   4   4       16.19       77.63     87.44 o 
 -16   4   4      150.89       79.98     67.05 o 
 -14   4   4      439.83      401.25     95.81 o 
 -12   4   4      290.41      215.20     33.10 o 
 -10   4   4     1777.68     1786.00     65.12 o 
  -8   4   4      262.30      325.49     71.38 o 
  -6   4   4     3205.77     3143.10     54.50 o 
  -4   4   4     8691.44     8756.94    129.34 o 
  -2   4   4    12213.37    12227.29    233.15 o 
   0   4   4      411.05      390.98     29.11 o 
   2   4   4     2871.27     2721.47     63.79 o 
   4   4   4     3323.17     3336.13     76.22 o 
   6   4   4       21.11        9.02     17.43 o 
   8   4   4     1293.60     1390.33     84.35 o 
  10   4   4       12.23       70.35     31.68 o 
  12   4   4      277.63      216.68     39.47 o 
  14   4   4      179.20      204.33     44.07 o 
  16   4   4       53.55      111.90     51.62 o 
 -17   5   4        1.93       14.43     95.74 o 
 -15   5   4        2.53      -10.07     95.71 o 
 -13   5   4      316.21      323.33     78.88 o 
 -11   5   4       20.83      -20.43     47.10 o 
  -9   5   4       31.01       55.25     43.55 o 
  -7   5   4        1.66       15.51     13.75 o 
  -5   5   4       98.80      152.23     25.92 o 
  -3   5   4    18690.88    19544.24    401.75 o 
  -1   5   4      356.61      396.33     31.04 o 
   1   5   4     2601.60     2463.43     59.12 o 
   3   5   4     9271.90     9584.32    200.54 o 
   5   5   4     4307.71     4201.50     94.72 o 
   7   5   4     5735.95     5693.21    118.25 o 
   9   5   4     1064.26     1092.92     56.11 o 
  11   5   4       57.71       61.63     31.93 o 
  13   5   4       14.39      -26.28     40.60 o 
  15   5   4      205.82      230.61     49.54 o 
  17   5   4       24.13      -16.78     43.97 o 
 -16   6   4        0.13        7.07     75.75 o 
 -14   6   4        0.82       33.12     69.17 o 
 -12   6   4       43.75       79.50     95.51 o 
 -10   6   4       56.46      -41.96     57.08 o 
  -8   6   4      200.13      177.73     13.57 o 
  -6   6   4       74.92      113.66     43.66 o 
  -4   6   4      861.69      837.62     42.85 o 
  -2   6   4     1356.31     1408.09     51.91 o 
   0   6   4       14.47       27.25     22.22 o 
   2   6   4      510.70      518.99     36.51 o 
   4   6   4     1114.85     1114.80     60.12 o 
   6   6   4        0.57      -26.30     26.30 o 
   8   6   4       10.36       17.36     30.96 o 
  10   6   4      138.19      157.43     34.05 o 
  12   6   4       97.62       94.40     40.53 o 
  14   6   4      168.00      222.13     54.03 o 
  16   6   4        4.77       29.31     47.60 o 
 -15   7   4      103.32      149.92     81.74 o 
 -13   7   4      206.73      229.58    146.91 o 
 -11   7   4      315.12      331.92     73.69 o 
  -9   7   4       82.22       86.34     46.14 o 
  -7   7   4     1851.76     1789.23     74.42 o 
  -5   7   4      795.03      701.61     37.56 o 
  -3   7   4     2309.89     2201.42    136.26 o 
  -1   7   4      780.65      881.18     44.13 o 
   1   7   4      510.72      585.89     42.07 o 
   3   7   4      107.73      127.72     30.61 o 
   5   7   4      119.02       33.08     33.54 o 
   7   7   4      304.01      250.30     68.09 o 
   9   7   4       78.40       73.58     35.19 o 
  11   7   4      167.80      196.62     47.58 o 
  13   7   4      106.60       81.19     43.10 o 
  15   7   4        9.35       79.86     54.01 o 
 -14   8   4       79.07       38.55    121.87 o 
 -12   8   4      497.42      423.27    121.00 o 
 -10   8   4      174.87      143.88     89.29 o 
  -8   8   4       38.40       -2.33     25.33 o 
  -6   8   4      114.47      150.70     43.09 o 
  -4   8   4     2331.88     2253.73    134.30 o 
  -2   8   4      581.61      634.94     65.35 o 
   0   8   4      372.48      317.82     37.58 o 
   2   8   4        3.28       36.13     36.97 o 
   4   8   4     1900.74     1900.65    101.87 o 
   6   8   4       93.94       97.28     42.30 o 
   8   8   4      647.07      502.20     96.70 o 
  10   8   4        1.98       42.57     38.38 o 
  12   8   4     1054.09     1064.90     66.52 o 
  14   8   4       77.79       77.51     58.08 o 
 -11   9   4      544.60      539.37    101.85 o 
  -9   9   4       12.50       25.76    104.17 o 
  -7   9   4      354.55      319.34     46.77 o 
  -5   9   4      443.70      335.29     54.37 o 
  -3   9   4     2888.79     3015.49    157.56 o 
  -1   9   4      125.04      149.14     41.96 o 
   1   9   4       66.53       93.66     35.37 o 
   3   9   4      681.55      645.42     52.40 o 
   5   9   4      599.81      672.41     73.17 o 
   7   9   4      657.73      562.77     61.72 o 
   9   9   4       38.68      -38.94     38.94 o 
  11   9   4      495.67      368.44     81.86 o 
 -10  10   4      107.26       77.75     69.54 o 
  -8  10   4       21.96      166.43     87.02 o 
  -6  10   4       11.67      -53.82     53.82 o 
  -4  10   4      921.61      750.31     74.63 o 
  -2  10   4      293.31      199.52     43.60 o 
   0  10   4       49.92       19.37     43.72 o 
   2  10   4       79.81      113.14     43.21 o 
   4  10   4     1204.09     1240.69     78.87 o 
   6  10   4      512.51      495.41     63.80 o 
   8  10   4      188.79      247.47     93.67 o 
  10  10   4       66.10        4.43     46.56 o 
  -7  11   4        9.87        0.18     72.94 o 
  -5  11   4        7.85       29.75     45.69 o 
  -3  11   4      757.44      593.47     61.10 o 
  -1  11   4       66.29       82.66     53.99 o 
   1  11   4      165.55      147.32     51.73 o 
   3  11   4       92.08       55.31     49.42 o 
   5  11   4       30.62      -67.74    129.24 o 
   7  11   4       16.00      -66.74     66.74 o 
  -2  12   4       48.93       41.84     90.02 o 
   0  12   4      257.37      223.84     58.38 o 
 -17   1   5      132.03      152.42     49.04 o 
 -15   1   5        9.93      -13.53     30.68 o 
 -13   1   5     2552.62     2565.50     74.72 o 
 -11   1   5        1.10       16.78     24.69 o 
  -9   1   5      679.54      647.85     28.92 o 
  -7   1   5      235.71      322.40     33.64 o 
  -5   1   5     3749.44     3922.09     53.92 o 
  -3   1   5     3530.10     3515.85     59.05 o 
  -1   1   5      837.20      744.98     46.54 o 
   1   1   5    15148.29    14543.41    253.25 o 
   3   1   5     5576.48     5457.16    129.41 o 
   5   1   5    14565.80    15149.73    312.60 o 
   7   1   5      302.59      550.56     37.89 o 
   9   1   5     2310.55     2674.77     80.12 o 
  11   1   5     4882.38     5102.09    153.38 o 
  13   1   5      468.96      547.39     50.91 o 
  15   1   5      106.92      164.57     43.26 o 
  17   1   5       22.76      -42.32     50.31 o 
 -18   2   5       21.45       83.65     80.84 o 
 -16   2   5       42.07       41.92     37.94 o 
 -14   2   5     3093.63     3115.58     88.77 o 
 -12   2   5      407.72      424.14     44.92 o 
 -10   2   5     1033.46     1137.87     43.74 o 
  -8   2   5      581.84      630.27     23.60 o 
  -6   2   5     3243.29     3583.84     91.09 o 
  -4   2   5      223.00      135.95     24.94 o 
  -2   2   5    15392.33    15869.82    375.29 o 
   0   2   5     5485.09     5488.94     79.03 o 
   2   2   5     1233.80     1213.51     27.44 o 
   4   2   5     4785.38     5516.02     91.04 o 
   6   2   5     4675.18     4806.96    146.99 o 
   8   2   5      482.03      644.63     35.50 o 
  10   2   5     4437.86     4254.13    219.56 o 
  12   2   5     2356.07     2434.45    106.16 o 
  14   2   5       67.27       72.43     38.72 o 
  16   2   5      226.06      173.30     47.69 o 
  18   2   5      222.45      401.41     93.72 o 
 -17   3   5       93.23      140.25     67.21 o 
 -15   3   5     1448.65     1653.86     83.23 o 
 -13   3   5     1560.95     1579.10    137.20 o 
 -11   3   5     1934.03     2113.96     55.82 o 
  -9   3   5     4513.79     4827.87    159.87 o 
  -7   3   5     1849.08     1958.08     71.34 o 
  -5   3   5     8222.37     8080.47    244.76 o 
  -3   3   5      273.08      248.30     24.01 o 
  -1   3   5     4235.72     4141.81     66.68 o 
   1   3   5    14359.49    14348.25    275.87 o 
   3   3   5     2049.71     1925.40     50.94 o 
   5   3   5       54.90       -6.18     16.74 o 
   7   3   5      352.49      282.10     24.45 o 
   9   3   5      502.72      474.84     70.15 o 
  11   3   5    10903.09     9967.62    272.32 o 
  13   3   5      504.37      439.26     63.99 o 
  15   3   5       81.51       68.20     51.96 o 
  17   3   5      184.05      148.99     64.10 o 
 -16   4   5     1101.27      887.65    127.70 o 
 -14   4   5     1396.73     1323.54    182.27 o 
 -12   4   5     2588.58     2667.86    139.20 o 
 -10   4   5     2289.99     2452.63    121.75 o 
  -8   4   5    19505.49    20310.83    771.66 o 
  -6   4   5    11274.54    10825.37    285.78 o 
  -4   4   5     5460.19     5291.15     75.37 o 
  -2   4   5     2455.88     2381.43     71.03 o 
   0   4   5     2432.35     2431.38     52.43 o 
   2   4   5     9379.04     9647.49    174.50 o 
   4   4   5     3337.77     3282.00    100.83 o 
   6   4   5       71.07       46.84     24.08 o 
   8   4   5     1888.97     1879.00     78.96 o 
  10   4   5     3419.91     3392.35    101.04 o 
  12   4   5     2452.66     2532.02     98.59 o 
  14   4   5     1656.30     1692.03    102.81 o 
  16   4   5      111.69      100.50     59.18 o 
 -17   5   5      946.09     1096.42    142.69 o 
 -15   5   5       53.65       82.25     89.57 o 
 -13   5   5      797.86      791.27     96.56 o 
 -11   5   5       71.92       49.87     49.00 o 
  -9   5   5      271.77      342.48     53.91 o 
  -7   5   5      604.35      712.98     66.83 o 
  -5   5   5      131.36      205.60     13.36 o 
  -3   5   5     2479.96     2687.20     63.13 o 
  -1   5   5    11193.14    11675.11    249.10 o 
   1   5   5       24.58       25.61     23.19 o 
   3   5   5     2308.25     2183.67     52.28 o 
   5   5   5      355.16      324.72     29.95 o 
   7   5   5     3535.31     3353.37     79.29 o 
   9   5   5     5174.90     4939.13    137.96 o 
  11   5   5     1922.55     1966.51     79.51 o 
  13   5   5     1103.60     1109.61     82.20 o 
  15   5   5      314.31      299.87     53.60 o 
  17   5   5      349.95      283.24     70.39 o 
 -16   6   5      244.37      219.73    113.34 o 
 -14   6   5      227.16      298.83     89.71 o 
 -12   6   5      428.76      395.98     75.78 o 
 -10   6   5       49.14       44.44     76.07 o 
  -8   6   5     1587.53     1625.59    101.09 o 
  -6   6   5     1470.77     1358.56     53.08 o 
  -4   6   5      400.64      445.96     33.77 o 
  -2   6   5     1776.93     1911.16     58.55 o 
   0   6   5       15.25       22.50     21.82 o 
   2   6   5     2986.30     2952.74     80.13 o 
   4   6   5     5410.44     5561.69    140.18 o 
   6   6   5     2302.80     2100.94     84.11 o 
   8   6   5     3681.25     3647.45     99.23 o 
  10   6   5      220.75      272.06     42.40 o 
  12   6   5     1702.88     1907.36     81.12 o 
  14   6   5     2373.46     2376.91    111.85 o 
  16   6   5      207.58      200.63     55.43 o 
 -15   7   5      559.51      402.52    139.52 o 
 -13   7   5      329.88      318.10    106.59 o 
 -11   7   5     1757.64     1530.25    139.47 o 
  -9   7   5      163.67      186.44     53.79 o 
  -7   7   5      730.57      706.37     63.95 o 
  -5   7   5     4947.41     4708.12    129.51 o 
  -3   7   5     3205.69     2948.51    108.04 o 
  -1   7   5     1520.43     1391.71     56.82 o 
   1   7   5     1296.71     1261.60     83.89 o 
   3   7   5     2505.59     2685.95     82.32 o 
   5   7   5     2111.16     2193.60     95.61 o 
   7   7   5     3889.29     4272.39    147.49 o 
   9   7   5      120.77      162.78     34.58 o 
  11   7   5      634.26      827.72    103.32 o 
  13   7   5      989.75     1034.77    135.33 o 
  15   7   5      603.70      644.22     70.30 o 
 -14   8   5      288.02      230.74    110.52 o 
 -12   8   5      194.94      118.87     84.18 o 
 -10   8   5      237.12      247.89     76.63 o 
  -8   8   5       40.02       -2.01     28.23 o 
  -6   8   5      696.51      712.36     41.37 o 
  -4   8   5     7879.25     7812.63    197.43 o 
  -2   8   5       15.42       35.93     33.46 o 
   0   8   5       87.50       59.99     54.68 o 
   2   8   5     2093.55     2105.99     73.18 o 
   4   8   5      942.45      901.23     52.44 o 
   6   8   5     1986.16     1967.13     83.19 o 
   8   8   5       24.89       21.01     38.24 o 
  10   8   5       28.12       48.89     42.28 o 
  12   8   5      358.27      310.53     53.12 o 
 -11   9   5      178.47      196.07     84.93 o 
  -9   9   5      529.75      501.11    153.18 o 
  -7   9   5       73.97      139.50     48.24 o 
  -5   9   5     2831.77     2891.76    118.85 o 
  -3   9   5      706.52      735.94     72.25 o 
  -1   9   5       64.87      125.87     42.95 o 
   1   9   5      346.48      345.60     54.38 o 
   3   9   5      643.82      681.68     61.96 o 
   5   9   5      242.86      241.19     48.85 o 
   7   9   5        9.93       20.28     42.74 o 
   9   9   5       62.02      118.85     58.47 o 
  11   9   5       81.26       65.66     64.32 o 
 -10  10   5        6.37       36.53     78.87 o 
  -8  10   5       22.15      105.36    104.29 o 
  -6  10   5      284.51      235.91     51.61 o 
  -4  10   5      100.95      140.95     42.47 o 
  -2  10   5      251.19      292.48     45.96 o 
   0  10   5      787.92      975.92     86.84 o 
   2  10   5      931.76     1302.05    187.64 o 
   4  10   5      518.71      748.85     68.36 o 
   6  10   5       51.03       97.12     50.69 o 
   8  10   5        0.78      119.02     55.35 o 
  10  10   5      282.33      304.61     84.78 o 
  -7  11   5      186.01      142.60    109.50 o 
  -5  11   5      469.59      263.22     47.88 o 
  -3  11   5        9.76       69.75     44.60 o 
  -1  11   5       37.52       96.11     44.23 o 
   1  11   5       98.98      173.82     58.86 o 
   3  11   5       72.69       53.99     68.13 o 
   5  11   5      141.71       68.06     58.32 o 
   7  11   5       79.96       45.09     60.94 o 
 -18   0   6      333.38      241.21     66.90 o 
 -16   0   6     1338.08     1535.08    111.42 o 
 -14   0   6     8062.52     7875.16    260.55 o 
 -12   0   6     4019.99     4393.83    155.42 o 
 -10   0   6     5457.04     5658.99    190.91 o 
  -8   0   6     3925.92     3423.04     96.38 o 
  -6   0   6    52424.48    54030.02   2570.96 o 
  -4   0   6     7364.87     6877.61    152.27 o 
  -2   0   6     7921.11     7125.03    217.78 o 
   0   0   6    13928.73    13575.82    475.90 o 
   2   0   6    11415.78    10426.54    244.83 o 
   4   0   6    16503.47    15277.53    441.87 o 
   6   0   6     6186.19     5378.74    377.47 o 
   8   0   6     1772.96     1814.19     77.39 o 
  10   0   6    19957.74    20206.37    851.56 o 
  12   0   6      295.55      197.93     63.07 o 
  14   0   6     2947.07     3176.30    168.12 o 
  16   0   6     1682.37     1899.68    165.16 o 
  18   0   6      205.86      142.31     76.86 o 
 -17   1   6      805.05      771.17     62.43 o 
 -15   1   6     5121.81     5099.50    131.24 o 
 -13   1   6     5672.75     5857.06    145.85 o 
 -11   1   6     5590.45     5901.66    124.77 o 
  -9   1   6     9413.44     9683.06    189.22 o 
  -7   1   6     5335.15     5241.77     77.62 o 
  -5   1   6     7325.10     7428.75    110.68 o 
  -3   1   6       32.79       30.44     17.97 o 
  -1   1   6     4808.06     4514.81     72.18 o 
   1   1   6    15943.33    16324.29    336.60 o 
   3   1   6     7358.95     7243.37    160.04 o 
   5   1   6      164.38      325.31     17.74 o 
   7   1   6     5946.86     5675.73    134.05 o 
   9   1   6    18357.44    18694.70    522.82 o 
  11   1   6     5286.06     5429.19    144.44 o 
  13   1   6      385.33      442.06     51.38 o 
  15   1   6      158.01      228.47     47.48 o 
  17   1   6      392.18      392.47     68.30 o 
 -18   2   6      190.48      296.00     90.12 o 
 -16   2   6      398.16      294.82     38.23 o 
 -14   2   6      889.60      818.54     60.84 o 
 -12   2   6       37.73       45.78     22.96 o 
 -10   2   6      682.46      693.80     50.74 o 
  -8   2   6     5694.51     5684.04    132.86 o 
  -6   2   6     4935.56     4580.52    122.38 o 
  -4   2   6    11013.85    10843.63    132.71 o 
  -2   2   6     6481.97     6475.76    106.74 o 
   0   2   6     6449.53     6171.84    106.07 o 
   2   2   6    25257.95    26208.73    570.03 o 
   4   2   6     9491.95     8716.12    177.56 o 
   6   2   6     2757.71     2393.78    112.09 o 
   8   2   6     1755.84     1927.71     60.41 o 
  10   2   6     2471.72     2262.92     71.29 o 
  12   2   6      368.47      256.11     45.53 o 
  14   2   6      515.07      500.38     67.51 o 
  16   2   6      125.80      142.20     56.89 o 
  18   2   6      475.44      557.49     91.06 o 
 -17   3   6      259.41      209.79     87.41 o 
 -15   3   6       20.44        0.73     26.89 o 
 -13   3   6       63.47       29.70     43.13 o 
 -11   3   6       72.04       83.85     52.43 o 
  -9   3   6     1604.17     1756.05    135.85 o 
  -7   3   6      116.73      136.50     34.02 o 
  -5   3   6     1678.13     1940.09     63.23 o 
  -3   3   6      367.97      540.48     16.54 o 
  -1   3   6       34.85       90.33     14.86 o 
   1   3   6     1061.02      981.63     31.63 o 
   3   3   6     2128.85     2182.35     45.36 o 
   5   3   6       45.30      125.03     14.09 o 
   7   3   6     4801.70     4736.27    107.14 o 
   9   3   6     2051.34     1858.45     58.12 o 
  11   3   6     5413.96     5151.82    155.39 o 
  13   3   6     3168.84     2931.29    110.38 o 
  15   3   6       20.20       -4.73     42.93 o 
  17   3   6     1072.92     1142.96    103.00 o 
 -16   4   6      202.41      170.40     71.52 o 
 -14   4   6      432.33      290.54     69.53 o 
 -12   4   6       22.20       44.90     50.75 o 
 -10   4   6      135.38      186.78     77.57 o 
  -8   4   6       63.60       35.31     39.63 o 
  -6   4   6      171.96      197.76     39.72 o 
  -4   4   6     2198.49     2521.02     57.97 o 
  -2   4   6     3776.65     3487.22     96.12 o 
   0   4   6      244.17      260.97     34.19 o 
   2   4   6     2049.66     1948.19     48.37 o 
   4   4   6     2060.92     1806.69     70.95 o 
   6   4   6     4570.45     4772.33    101.59 o 
   8   4   6       33.17       33.42     23.16 o 
  10   4   6      158.89      158.55     44.21 o 
  12   4   6     2229.19     2112.32     97.74 o 
  14   4   6      456.88      362.73     58.39 o 
  16   4   6      148.13      130.98     54.65 o 
 -17   5   6      462.95      595.54    214.15 o 
 -15   5   6       74.83      212.72     73.29 o 
 -13   5   6      391.08      415.38     83.21 o 
 -11   5   6      597.63      420.50     73.24 o 
  -9   5   6      521.00      610.01     64.44 o 
  -7   5   6     1820.75     1744.40     98.06 o 
  -5   5   6      345.96      329.03     17.26 o 
  -3   5   6      474.67      513.15     53.90 o 
  -1   5   6       20.87       17.31     22.47 o 
   1   5   6        7.31       20.82     18.54 o 
   3   5   6     1410.41     1490.96     94.48 o 
   5   5   6     1733.56     1641.44     62.22 o 
   7   5   6       38.27       57.46     27.29 o 
   9   5   6       92.31      151.64     33.58 o 
  11   5   6      341.67      285.91     41.56 o 
  13   5   6      647.69      601.52     59.79 o 
  15   5   6      719.33      663.74     77.28 o 
 -16   6   6       10.30      -37.80     98.18 o 
 -14   6   6        5.09      -10.87     67.53 o 
 -12   6   6        5.21      -15.90     62.56 o 
 -10   6   6        0.24      122.21     71.55 o 
  -8   6   6      113.27       92.79     52.04 o 
  -6   6   6      404.99      544.33     56.31 o 
  -4   6   6     1452.11     1505.49     60.79 o 
  -2   6   6      750.14      745.51     58.30 o 
   0   6   6     4200.73     4290.35     95.37 o 
   2   6   6      676.30      709.32     46.21 o 
   4   6   6     2468.84     2500.83    115.20 o 
   6   6   6      379.89      346.86     40.20 o 
   8   6   6      577.60      627.91     40.97 o 
  10   6   6     2184.83     2146.86     79.75 o 
  12   6   6       70.79       14.34     38.94 o 
  14   6   6       74.64       53.29     45.21 o 
  16   6   6       11.20        2.99     75.83 o 
 -15   7   6        5.70       29.22     85.77 o 
 -13   7   6        0.32       52.40     78.35 o 
 -11   7   6      174.01      233.58     78.69 o 
  -9   7   6        1.80       -7.99     50.32 o 
  -7   7   6      954.72     1060.82     57.82 o 
  -5   7   6     2553.97     2566.24     98.14 o 
  -3   7   6       91.87      124.90     27.17 o 
  -1   7   6      218.60      160.78     44.60 o 
   1   7   6        7.72      -20.36     24.43 o 
   3   7   6      313.51      304.23     33.18 o 
   5   7   6      157.91      123.70     32.19 o 
   7   7   6      978.66     1033.70     62.21 o 
   9   7   6      940.20     1004.56     67.90 o 
  11   7   6     1193.36     1210.08     71.60 o 
  13   7   6      376.63      316.43     61.67 o 
 -12   8   6       22.33       28.07     87.70 o 
 -10   8   6      241.61      234.05     78.32 o 
  -8   8   6       27.42       39.25     17.31 o 
  -6   8   6      246.24      293.30     29.88 o 
  -4   8   6      175.65      188.30     39.17 o 
  -2   8   6      406.83      464.65     52.55 o 
   0   8   6      634.45      666.51     46.37 o 
   2   8   6       22.90      -35.62     35.62 o 
   4   8   6      392.41      410.42     49.95 o 
   6   8   6      171.33      233.17     45.05 o 
   8   8   6      602.67      623.12     85.76 o 
  10   8   6       62.07       98.05     48.94 o 
  12   8   6     1130.74     1166.90    149.13 o 
 -11   9   6       73.64      -39.16     85.49 o 
  -9   9   6      460.06      368.13    125.30 o 
  -7   9   6       64.66      122.36     43.03 o 
  -5   9   6      551.18      445.49     53.59 o 
  -3   9   6      765.03      621.73     56.05 o 
  -1   9   6      474.49      327.21     49.17 o 
   1   9   6     2026.42     2164.53    165.41 o 
   3   9   6      483.40      540.05     61.21 o 
   5   9   6      844.76      764.09    102.18 o 
   7   9   6     1132.15     1034.98     78.20 o 
   9   9   6       11.41      -22.80     48.00 o 
  11   9   6       45.74       74.11     64.80 o 
 -10  10   6       69.70       96.58     73.24 o 
  -8  10   6      223.13      299.66     90.31 o 
  -6  10   6     2402.78     2352.92    174.21 o 
  -4  10   6        4.50       90.78     41.88 o 
  -2  10   6      308.55      332.43     73.34 o 
   0  10   6      187.65      222.05     52.51 o 
   2  10   6      365.53      385.73     52.41 o 
   4  10   6      235.40      178.58     79.57 o 
   6  10   6      626.92      634.99     75.55 o 
   8  10   6        9.72      137.82     78.10 o 
  -7  11   6      473.56      359.86    100.10 o 
  -5  11   6      792.33      624.06    104.17 o 
  -3  11   6      259.80      214.06     59.54 o 
  -1  11   6      405.30      558.54    123.75 o 
   1  11   6      523.94      437.12     68.64 o 
   3  11   6       52.90      -47.56     47.56 o 
   5  11   6       35.57      115.59     87.09 o 
 -17   1   7      283.64      269.25     47.74 o 
 -15   1   7      309.05      369.46     44.30 o 
 -13   1   7     1272.25     1354.09     48.19 o 
 -11   1   7     1006.88     1178.47     64.16 o 
  -9   1   7     2677.72     2870.99     52.02 o 
  -7   1   7      203.45      187.58     16.85 o 
  -5   1   7     3062.06     3294.31     62.77 o 
  -3   1   7      420.25      504.21     23.21 o 
  -1   1   7      284.17      295.78     29.22 o 
   1   1   7      342.23      430.70     25.29 o 
   3   1   7     6736.53     6947.51    130.34 o 
   5   1   7       33.44       30.61     14.88 o 
   7   1   7       76.76       66.12     39.20 o 
   9   1   7      355.31      339.80     36.27 o 
  11   1   7      448.30      537.85     52.17 o 
  13   1   7      236.24      231.33     54.02 o 
  15   1   7       20.40       26.40     37.73 o 
  17   1   7       67.79      111.56     45.93 o 
 -18   2   7        1.29       97.54    124.16 o 
 -16   2   7      336.81      302.68     61.43 o 
 -14   2   7      464.88      374.63     44.60 o 
 -12   2   7       72.58       82.16     20.99 o 
 -10   2   7      477.92      490.37     35.42 o 
  -8   2   7       52.97       58.07      6.89 o 
  -6   2   7     1888.50     1985.86     70.55 o 
  -4   2   7     1464.24     1362.87     21.22 o 
  -2   2   7     1343.60     1396.32     26.49 o 
   0   2   7        7.57      -14.12     14.12 o 
   2   2   7      295.29      292.63     25.75 o 
   4   2   7      548.23      644.12     54.82 o 
   6   2   7     6654.33     7082.42    133.67 o 
   8   2   7      796.34      801.41     38.27 o 
  10   2   7      590.60      542.38     45.60 o 
  12   2   7      251.94      315.36     42.78 o 
  14   2   7       78.08       66.45     40.34 o 
  16   2   7      412.40      478.59     83.84 o 
  18   2   7        5.33      -25.45     50.04 o 
 -17   3   7      165.87      134.73     80.53 o 
 -15   3   7     2231.06     2404.68    156.77 o 
 -13   3   7      640.65      845.79    131.56 o 
 -11   3   7      428.58      528.19     77.16 o 
  -9   3   7      668.40      549.69     56.81 o 
  -7   3   7      504.75      637.45    129.12 o 
  -5   3   7      265.49      280.22     37.53 o 
  -3   3   7     1706.86     1763.30     35.81 o 
  -1   3   7       14.57       -3.88     15.43 o 
   1   3   7    15677.03    15808.51    394.82 o 
   3   3   7     4554.42     4459.85    102.53 o 
   5   3   7     5863.88     5937.88    129.83 o 
   7   3   7     4696.06     4444.32    185.19 o 
   9   3   7    13817.83    13346.97    352.48 o 
  11   3   7      321.92      361.90     52.90 o 
  13   3   7     1698.25     1799.50     77.83 o 
  15   3   7       24.75       29.96     48.42 o 
  17   3   7        2.97       10.98     56.06 o 
 -16   4   7     1234.55     1355.81    139.46 o 
 -14   4   7      890.21      884.16    105.47 o 
 -12   4   7      431.62      451.37     78.39 o 
 -10   4   7      947.97     1103.82     74.85 o 
  -8   4   7     1271.38     1444.26    116.96 o 
  -6   4   7     6272.45     6239.56    207.08 o 
  -4   4   7     6940.45     6511.03    124.94 o 
  -2   4   7      932.08      805.54     28.71 o 
   0   4   7     5040.48     5032.35    100.48 o 
   2   4   7    13663.21    14338.66    286.38 o 
   4   4   7     3964.26     3978.86     82.82 o 
   6   4   7     7568.24     7637.91    138.30 o 
   8   4   7     3977.91     3953.17     95.82 o 
  10   4   7     3161.89     3251.29    129.17 o 
  12   4   7      696.34      889.51    137.11 o 
  14   4   7      482.83      463.62     55.77 o 
  16   4   7      490.90      488.29     75.62 o 
 -15   5   7      416.19      351.06     93.87 o 
 -13   5   7      229.01      294.87     67.67 o 
 -11   5   7     1085.89     1160.59     90.69 o 
  -9   5   7      647.91      787.40     80.20 o 
  -7   5   7     2018.27     2246.53    117.86 o 
  -5   5   7      271.43      248.13     24.96 o 
  -3   5   7       61.31       93.85     16.45 o 
  -1   5   7     4024.81     4095.63     84.17 o 
   1   5   7     7896.01     7863.77    146.10 o 
   3   5   7     8587.34     8883.71    185.46 o 
   5   5   7     1530.99     1602.98     72.95 o 
   7   5   7     2697.10     2631.32     88.54 o 
   9   5   7    10998.37    10609.65    289.91 o 
  11   5   7     4026.07     4017.41    135.54 o 
  13   5   7     1447.10     1411.48     88.32 o 
  15   5   7      391.64      192.11     53.82 o 
 -16   6   7      359.42      757.13    268.26 o 
 -14   6   7      129.22      111.40     70.19 o 
 -12   6   7      295.74      383.04    127.26 o 
 -10   6   7     2271.20     2155.45    213.31 o 
  -8   6   7      636.55      712.73     70.98 o 
  -6   6   7     3863.79     3776.02     98.11 o 
  -4   6   7      453.95      451.40     38.75 o 
  -2   6   7     1368.70     1281.37     49.41 o 
   0   6   7     4530.78     4539.53    119.42 o 
   2   6   7      730.68      714.72     73.34 o 
   4   6   7     1781.24     1581.94     84.72 o 
   6   6   7     1589.96     1596.51     75.27 o 
   8   6   7     1217.01     1131.38     59.24 o 
  10   6   7     1906.39     1807.24     70.78 o 
  12   6   7      556.01      565.50     52.94 o 
  14   6   7      255.54      225.49     58.38 o 
 -15   7   7       37.54      114.72     88.97 o 
 -13   7   7      127.03      167.21     83.81 o 
 -11   7   7      706.85      736.35    106.06 o 
  -9   7   7     1300.57      956.97    230.34 o 
  -7   7   7     2549.63     2752.96    129.48 o 
  -5   7   7     1496.80     1426.15     52.04 o 
  -3   7   7     3233.06     3101.32     94.53 o 
  -1   7   7     1257.27     1248.92     55.49 o 
   1   7   7     2015.50     1991.74     65.22 o 
   3   7   7       58.41       19.04     27.51 o 
   5   7   7       51.07       42.58     37.61 o 
   7   7   7      101.34       26.91     33.17 o 
   9   7   7     1146.65     1211.24     90.86 o 
  11   7   7       59.91       47.03     39.61 o 
  13   7   7      183.77      209.99     71.09 o 
 -12   8   7        4.90        4.09     94.18 o 
 -10   8   7      264.19      259.57     80.46 o 
  -8   8   7      677.79      695.11     92.63 o 
  -6   8   7      249.14      215.72     39.70 o 
  -4   8   7      110.20      123.63     29.74 o 
  -2   8   7      939.95     1244.91     64.19 o 
   0   8   7      365.69      463.93     46.12 o 
   2   8   7       23.87       38.62     31.40 o 
   4   8   7      418.63      702.47     94.53 o 
   6   8   7      734.35      739.75     87.75 o 
   8   8   7      789.28      866.60     56.03 o 
  10   8   7      199.65      236.38     55.99 o 
  12   8   7       83.09       73.73     49.63 o 
 -11   9   7       42.06       82.17     87.21 o 
  -9   9   7     1183.86      929.22    103.53 o 
  -7   9   7      863.37     1003.65    104.67 o 
  -5   9   7      463.72      457.38     43.80 o 
  -3   9   7      522.38      537.92     60.84 o 
  -1   9   7     2828.29     2840.38    108.76 o 
   1   9   7      432.35      497.94     57.93 o 
   3   9   7      310.07      343.62     46.28 o 
   5   9   7        4.86      -42.84     42.84 o 
   7   9   7       82.22      110.00     59.36 o 
   9   9   7       80.06       51.52     57.47 o 
  11   9   7      162.54      240.06     77.60 o 
  -8  10   7      645.37      540.29    141.75 o 
  -6  10   7      676.22      364.89    122.10 o 
  -4  10   7      230.84      261.44     49.06 o 
  -2  10   7      117.49       93.91     63.07 o 
   0  10   7      432.59      418.13     61.11 o 
   2  10   7      278.45      324.14     51.30 o 
   4  10   7      141.05      135.42     59.56 o 
   6  10   7       89.19      255.96    124.40 o 
   8  10   7       22.35      -52.10     52.10 o 
  -5  11   7     1252.25     1149.00    120.38 o 
  -3  11   7       85.46      105.76     50.45 o 
  -1  11   7       28.43       98.50     46.72 o 
   1  11   7      589.62      625.41    108.45 o 
   3  11   7       49.19       81.48     56.52 o 
   5  11   7       74.66      132.58     65.33 o 
 -16   0   8      364.80      321.42     84.21 o 
 -14   0   8      110.24      116.11     42.95 o 
 -12   0   8       95.99      101.18     40.90 o 
 -10   0   8     2062.69     2084.17    206.57 o 
  -8   0   8       52.02      111.66     35.16 o 
  -6   0   8     4163.96     4198.22    133.54 o 
  -4   0   8    44392.51    42671.99   1796.16 o 
  -2   0   8     4946.80     4274.50    144.19 o 
   0   0   8    65193.08    65348.66   5123.57 o 
   2   0   8    16250.27    14937.77    608.88 o 
   4   0   8    52265.75    38551.37   7244.10 o 
   6   0   8    41887.05    42580.14   2085.15 o 
   8   0   8    13898.11    13125.54    496.23 o 
  10   0   8     2553.64     2645.83    296.04 o 
  12   0   8     3882.32     4058.67    184.88 o 
  14   0   8       31.77       59.34     70.11 o 
  16   0   8     1379.02     1246.61    125.06 o 
  18   0   8      692.43      712.34     99.46 o 
 -17   1   8      702.42      636.08     99.16 o 
 -15   1   8      337.72      347.59     34.62 o 
 -13   1   8      495.82      613.48     65.16 o 
 -11   1   8     2396.64     2551.55     65.12 o 
  -9   1   8     1573.58     1552.28     40.39 o 
  -7   1   8     2839.08     2734.14     50.98 o 
  -5   1   8     2596.90     2500.84     66.26 o 
  -3   1   8     1721.07     1582.09     36.54 o 
  -1   1   8     4546.52     4393.93     85.64 o 
   1   1   8    25823.53    26027.48    627.64 o 
   3   1   8     1262.12     1198.95     30.50 o 
   5   1   8    15491.59    16575.57    464.19 o 
   7   1   8     1231.86     1072.96     84.26 o 
   9   1   8     2229.35     2344.43     81.82 o 
  11   1   8     7055.25     6887.87    220.79 o 
  13   1   8      161.52      247.03     43.68 o 
  15   1   8      975.99     1017.92     74.10 o 
  17   1   8      368.15      373.19     58.76 o 
 -18   2   8      922.19      692.51    113.03 o 
 -16   2   8      734.07      612.32     72.13 o 
 -14   2   8     1897.49     1953.03     96.90 o 
 -12   2   8     1104.37     1108.98     43.98 o 
 -10   2   8      285.26      268.85     13.76 o 
  -8   2   8     1822.85     1694.84     98.27 o 
  -6   2   8      141.51      115.05     19.72 o 
  -4   2   8      274.83      226.86     26.14 o 
  -2   2   8      569.93      403.80     46.88 o 
   0   2   8       33.83       53.44     15.23 o 
   2   2   8      377.03      472.25     41.22 o 
   4   2   8     4185.68     4162.06     86.77 o 
   6   2   8     3682.33     3660.41    111.11 o 
   8   2   8     8865.75     9498.78    450.00 o 
  10   2   8      515.45      544.76     36.41 o 
  12   2   8      742.63      873.96     58.70 o 
  14   2   8     1126.71     1374.22     89.37 o 
  16   2   8      526.47      513.42     77.12 o 
 -17   3   8      494.32      593.44     89.46 o 
 -15   3   8      722.03      701.12     81.78 o 
 -13   3   8      555.53      593.02     77.43 o 
 -11   3   8     1863.18     1825.98    101.80 o 
  -9   3   8     2388.16     2650.68    118.51 o 
  -7   3   8    11621.10    11674.68    358.60 o 
  -5   3   8      852.77      942.68     65.68 o 
  -3   3   8     3675.35     3572.39     54.60 o 
  -1   3   8    24708.21    25315.82    545.70 o 
   1   3   8     5370.08     5015.92    109.67 o 
   3   3   8     9622.03     9528.05    177.37 o 
   5   3   8       64.63      -24.80     25.97 o 
   7   3   8     3027.03     2880.27    166.81 o 
   9   3   8     3161.43     2813.88    104.98 o 
  11   3   8       52.53       -0.85     32.19 o 
  13   3   8     1359.69     1131.36     70.22 o 
  15   3   8      323.07      372.44     61.08 o 
  17   3   8      147.38       72.72     71.86 o 
 -16   4   8      902.30      949.64    129.50 o 
 -14   4   8       17.94       57.32     59.09 o 
 -12   4   8     1353.79     1564.30    119.86 o 
 -10   4   8      476.49      504.26     83.29 o 
  -8   4   8     3234.25     3301.38    139.43 o 
  -6   4   8       45.99      -33.59     33.59 o 
  -4   4   8       10.63       60.12     17.96 o 
  -2   4   8     1723.03     1926.08     36.10 o 
   0   4   8      291.12      303.93     32.19 o 
   2   4   8      110.35       82.77     20.26 o 
   4   4   8      836.95     1029.69     55.94 o 
   6   4   8      571.60      527.12     43.01 o 
   8   4   8     3833.85     3474.96     88.57 o 
  10   4   8        5.23       30.36     32.59 o 
  12   4   8       32.19       13.74     32.38 o 
  14   4   8      183.15      159.91     48.74 o 
  16   4   8      135.91      180.27     63.62 o 
 -15   5   8       38.56      237.87    126.59 o 
 -13   5   8      159.61      232.31     73.14 o 
 -11   5   8      247.13      111.37     78.08 o 
  -9   5   8     1428.97     1430.99    169.65 o 
  -7   5   8        6.00       51.84     42.16 o 
  -5   5   8       93.18       73.96     26.98 o 
  -3   5   8     2928.80     2866.92     57.14 o 
  -1   5   8     5636.71     5862.01    130.97 o 
   1   5   8     1432.68     1465.34     90.66 o 
   3   5   8      145.87      300.90     31.89 o 
   5   5   8      561.40      602.04     41.58 o 
   7   5   8        2.54       40.03     51.47 o 
   9   5   8      142.54      119.72     38.12 o 
  11   5   8     1164.43     1147.54     73.80 o 
  13   5   8       31.16       70.61     41.38 o 
  15   5   8        0.59       27.55     41.23 o 
 -14   6   8        9.03      115.17     82.98 o 
 -12   6   8        0.07      -27.78     58.49 o 
 -10   6   8     1387.20     1323.85    114.29 o 
  -8   6   8       11.00       62.19     44.64 o 
  -6   6   8      415.30      354.51     55.91 o 
  -4   6   8      355.31      314.13     22.58 o 
  -2   6   8      660.22      810.72     46.93 o 
   0   6   8      484.56      595.19     41.65 o 
   2   6   8       39.73      102.32     25.93 o 
   4   6   8      199.81      165.33     32.25 o 
   6   6   8      108.90      163.81     36.71 o 
   8   6   8      378.19      369.66     50.80 o 
  10   6   8     1690.64     1700.84     70.63 o 
  12   6   8       38.28       59.59     49.02 o 
  14   6   8       46.86      -17.34     42.15 o 
 -13   7   8       30.21       14.28     66.58 o 
 -11   7   8      173.31      209.10     97.14 o 
  -9   7   8       67.61       80.64     61.63 o 
  -7   7   8      932.39      878.28     77.32 o 
  -5   7   8       34.77       58.00     47.99 o 
  -3   7   8      397.28      470.75     48.45 o 
  -1   7   8      422.09      453.72     36.33 o 
   1   7   8      627.21      712.40     44.16 o 
   3   7   8      142.91      186.76     41.28 o 
   5   7   8      524.67      449.50     45.68 o 
   7   7   8      907.17      901.38     60.50 o 
   9   7   8      252.83      303.03     50.89 o 
  11   7   8       11.54      -31.12     44.50 o 
  13   7   8      135.97      119.30     45.75 o 
 -12   8   8        8.00      -52.05     96.95 o 
 -10   8   8      116.65      122.90     75.89 o 
  -8   8   8      409.01      253.13     79.23 o 
  -6   8   8        1.97       11.73     23.76 o 
  -4   8   8       39.71       49.38     36.41 o 
  -2   8   8     3133.34     3088.94    115.03 o 
   0   8   8      839.93      874.92     65.55 o 
   2   8   8      572.42      693.70     56.88 o 
   4   8   8       36.95       22.49     46.46 o 
   6   8   8      156.51      221.02     46.39 o 
   8   8   8     2149.75     2335.43     99.20 o 
  10   8   8      454.55      499.56     69.44 o 
  12   8   8        0.81      106.42     68.74 o 
 -11   9   8      554.52      514.03    118.69 o 
  -9   9   8      381.93      392.08     88.59 o 
  -7   9   8       44.86      -38.91     72.84 o 
  -5   9   8     1375.88     1284.48    180.56 o 
  -3   9   8       17.47       76.79     41.58 o 
  -1   9   8      403.18      291.23     63.12 o 
   1   9   8       61.02       63.23     40.41 o 
   3   9   8      186.53      141.93     48.77 o 
   5   9   8       10.48       27.81     42.31 o 
   7   9   8      167.18       81.08     49.71 o 
   9   9   8     1776.93     1820.70    127.00 o 
  11   9   8        3.15      115.61     67.74 o 
  -8  10   8      281.84      178.36     84.44 o 
  -6  10   8      920.62      620.13    139.18 o 
  -4  10   8      961.20     1004.46    142.36 o 
  -2  10   8      324.88      256.23     51.32 o 
   0  10   8      611.52      489.33     60.07 o 
   2  10   8       26.41      -47.17     47.17 o 
   4  10   8        2.46       40.66     54.01 o 
   6  10   8      216.78      303.75     68.91 o 
   8  10   8      526.96      345.31     61.93 o 
  -5  11   8      108.62       23.17     81.22 o 
  -3  11   8      225.94      210.81     48.32 o 
  -1  11   8      430.39      454.14     75.41 o 
   1  11   8      478.49      519.16     76.41 o 
   3  11   8      222.28      206.16     72.21 o 
   5  11   8      210.94      261.52     70.89 o 
 -17   1   9       86.37       41.07     64.00 o 
 -15   1   9        2.72       27.71     25.05 o 
 -13   1   9      446.34      461.45     46.00 o 
 -11   1   9      438.26      427.77     33.73 o 
  -9   1   9      399.30      451.16     25.72 o 
  -7   1   9     1589.21     1904.22     36.57 o 
  -5   1   9      316.10      346.71     25.99 o 
  -3   1   9     5889.66     6678.80    106.39 o 
  -1   1   9      900.97     1049.80     47.07 o 
   1   1   9     2214.57     2610.91     39.20 o 
   3   1   9     2075.21     2458.21     87.35 o 
   5   1   9       43.36       29.77     22.38 o 
   7   1   9      730.08      710.23     60.62 o 
   9   1   9     1480.19     1538.50     74.99 o 
  11   1   9     1739.91     1598.96     67.09 o 
  13   1   9      211.23      229.56     41.79 o 
  15   1   9      220.97      246.21     46.86 o 
  17   1   9       63.73       20.71     50.62 o 
 -18   2   9       19.79       25.77     80.31 o 
 -16   2   9      148.15      165.11     72.33 o 
 -14   2   9        7.73       24.54     36.33 o 
 -12   2   9      131.51       81.94     13.80 o 
 -10   2   9      992.08      837.02     62.78 o 
  -8   2   9       60.84       59.16     39.37 o 
  -6   2   9       27.46       23.44     10.86 o 
  -4   2   9      186.96      132.47     16.72 o 
  -2   2   9     1027.28      986.44     44.52 o 
   0   2   9     7918.21     8180.13    248.07 o 
   2   2   9     8415.97     9244.21    197.00 o 
   4   2   9    12798.28    13680.14    333.45 o 
   6   2   9     3616.00     3679.47    107.60 o 
   8   2   9     2902.75     2833.64     72.03 o 
  10   2   9     4966.93     4728.58    111.61 o 
  12   2   9       87.94      125.83     32.88 o 
  14   2   9      153.46      148.09     42.37 o 
  16   2   9      526.70      474.04     71.61 o 
 -17   3   9       77.37      114.59     82.74 o 
 -15   3   9       78.33      166.68     62.21 o 
 -13   3   9      617.06      591.02     69.82 o 
 -11   3   9      480.92      587.32     76.79 o 
  -9   3   9     1418.44     1266.11     83.12 o 
  -7   3   9     3408.80     3630.62    154.46 o 
  -5   3   9     4500.63     4527.61     71.97 o 
  -3   3   9       68.29      121.48     22.18 o 
  -1   3   9     7824.32     8333.23    210.26 o 
   1   3   9     1978.14     1855.32     85.13 o 
   3   3   9    10354.98    10828.21    211.71 o 
   5   3   9     2911.37     2843.75     68.97 o 
   7   3   9      101.11      125.50     54.14 o 
   9   3   9      884.89      709.10     82.57 o 
  11   3   9     3176.19     3022.18    125.36 o 
  13   3   9      796.85      971.35     75.40 o 
  15   3   9      482.22      440.71     54.19 o 
  17   3   9      315.79      343.22    107.07 o 
 -16   4   9      222.10      257.51     78.26 o 
 -14   4   9      474.60      620.61    102.76 o 
 -12   4   9     1692.77     1553.50    102.91 o 
 -10   4   9       33.77       64.93     54.22 o 
  -8   4   9     3240.12     3271.85    206.72 o 
  -6   4   9      605.74      798.83     75.67 o 
  -4   4   9     7287.34     7173.99    140.35 o 
  -2   4   9    10694.72    11067.47    201.24 o 
   0   4   9     4356.97     4313.55     85.25 o 
   2   4   9      520.30      452.79     32.02 o 
   4   4   9     9879.37    10968.18    366.57 o 
   6   4   9     3658.88     3527.45    120.35 o 
   8   4   9      128.85      135.30     24.53 o 
  10   4   9      336.60      388.61     51.82 o 
  12   4   9       60.60       79.65     31.40 o 
  14   4   9      386.51      325.93     70.99 o 
  16   4   9       37.38       39.67     41.13 o 
 -15   5   9      919.69      776.30    101.68 o 
 -13   5   9      478.05      529.19    114.96 o 
 -11   5   9     1852.82     1979.82    224.42 o 
  -9   5   9     4333.88     4580.19    319.37 o 
  -7   5   9      578.45      588.52    129.99 o 
  -5   5   9     2586.52     2441.88     86.03 o 
  -3   5   9     5069.00     5182.83    100.64 o 
  -1   5   9     4775.59     4967.43    153.66 o 
   1   5   9     3331.22     3359.48     85.07 o 
   3   5   9     4874.86     4761.77    119.73 o 
   5   5   9     2590.93     2594.95     72.13 o 
   7   5   9     6703.53     6403.08    227.10 o 
   9   5   9      414.98      283.99    110.99 o 
  11   5   9     1646.01     1672.97     79.75 o 
  13   5   9      528.48      542.59     67.63 o 
  15   5   9      180.17      102.10     48.81 o 
 -14   6   9      170.55      166.60     75.51 o 
 -12   6   9     1050.45     1073.61    210.35 o 
 -10   6   9     1858.69     1846.90    136.98 o 
  -8   6   9      670.01      783.94     81.07 o 
  -6   6   9       84.65       94.60     44.57 o 
  -4   6   9     2584.33     2580.36     70.86 o 
  -2   6   9     9645.55     9633.13    197.83 o 
   0   6   9     1748.16     1749.23     89.23 o 
   2   6   9      282.21      388.83     52.22 o 
   4   6   9     1069.85     1011.13     53.35 o 
   6   6   9     3567.11     3337.87    113.85 o 
   8   6   9     4556.99     4733.23    169.76 o 
  10   6   9      293.18      306.33     77.27 o 
  12   6   9      108.97      114.99     43.56 o 
  14   6   9      145.36       65.23     46.28 o 
 -13   7   9      244.92      248.26    114.24 o 
 -11   7   9      527.06      363.90    178.45 o 
  -9   7   9     1237.56     1242.43    111.39 o 
  -7   7   9       15.04       68.67     55.81 o 
  -5   7   9       44.10       28.84     24.53 o 
  -3   7   9      819.50     1056.56     75.73 o 
  -1   7   9     1388.66     1492.58     67.52 o 
   1   7   9     1411.81     1461.63     58.74 o 
   3   7   9      141.89      120.94     34.68 o 
   5   7   9      470.52      468.42     84.35 o 
   7   7   9     1662.30     1761.65    114.23 o 
   9   7   9      804.06      777.28     71.72 o 
  11   7   9        5.27       12.47     47.38 o 
  13   7   9       67.63       75.45     97.81 o 
 -12   8   9      625.41      590.84    107.58 o 
 -10   8   9      620.45      499.96     98.16 o 
  -8   8   9      124.30      105.34     82.60 o 
  -6   8   9      601.85      643.26     31.71 o 
  -4   8   9      346.89      391.59     40.53 o 
  -2   8   9     1926.92     1979.60     71.82 o 
   0   8   9      918.81      882.73     85.54 o 
   2   8   9       11.52       10.51     34.26 o 
   4   8   9        5.52       99.70     41.19 o 
   6   8   9      206.73      250.85     50.78 o 
   8   8   9     2708.79     2662.92    109.10 o 
  10   8   9      261.25      136.13     96.81 o 
  12   8   9       11.45       24.55     71.70 o 
 -11   9   9      213.72       45.04    206.20 o 
  -9   9   9        2.07      149.42     78.49 o 
  -7   9   9       15.45       -7.84     64.59 o 
  -5   9   9      612.16      553.41     38.33 o 
  -3   9   9      160.03      133.38     36.92 o 
  -1   9   9      661.87      735.62     59.64 o 
   1   9   9      843.71      932.05     62.61 o 
   3   9   9      723.39      699.56     74.03 o 
   5   9   9      161.89      133.50     70.65 o 
   7   9   9     1315.90     1315.95    147.66 o 
   9   9   9      618.18      708.19     69.91 o 
  -8  10   9        2.54       27.25     71.54 o 
  -6  10   9       77.98      150.94     92.63 o 
  -4  10   9      677.77      555.54     49.49 o 
  -2  10   9      198.91      170.36     57.71 o 
   0  10   9        2.39       21.14     42.40 o 
   2  10   9       96.03      127.83     51.70 o 
   4  10   9        1.78      215.58     79.53 o 
   6  10   9      211.55      525.53    127.25 o 
   8  10   9       33.17      160.92     60.82 o 
  -5  11   9       34.49      127.11     83.75 o 
  -3  11   9       49.13       67.52     56.97 o 
  -1  11   9       26.19       40.73     59.99 o 
   1  11   9        6.98      172.28     55.09 o 
   3  11   9      213.27      335.75     75.71 o 
 -18   0  10      339.44      119.16    172.95 o 
 -16   0  10      514.74      408.33     87.60 o 
 -14   0  10     1920.75     2036.42    189.01 o 
 -12   0  10     1149.04     1226.55    181.92 o 
 -10   0  10     6822.72     6518.52    174.85 o 
  -8   0  10     5313.53     5286.94    173.72 o 
  -6   0  10     4402.00     4180.50    187.52 o 
  -4   0  10    14001.76    12119.73    549.11 o 
  -2   0  10    43293.18    43788.25   2019.30 o 
   0   0  10    16755.46    16304.95    679.11 o 
   2   0  10    23986.59    14092.12   7149.50 o 
   4   0  10     6380.20     6049.11    101.70 o 
   6   0  10    16074.72    16222.72    635.61 o 
   8   0  10     9289.46     8806.17    314.83 o 
  10   0  10     3298.65     3277.56    155.41 o 
  12   0  10     4260.94     3979.89    234.65 o 
  14   0  10      473.98      528.26    106.51 o 
  16   0  10     1121.69      850.79    188.02 o 
 -17   1  10       54.25       62.37     63.68 o 
 -15   1  10      174.26      199.12     32.12 o 
 -13   1  10      947.74     1068.85     49.46 o 
 -11   1  10       23.72       45.75     18.62 o 
  -9   1  10     6115.23     6074.60    116.09 o 
  -7   1  10      208.18      211.29     28.74 o 
  -5   1  10     2579.89     2232.77     51.08 o 
  -3   1  10     7767.29     7792.81    142.88 o 
  -1   1  10     2032.15     1870.33     83.02 o 
   1   1  10    12954.11    13436.99    217.54 o 
   3   1  10    17482.07    19219.29    453.61 o 
   5   1  10     8052.14     7807.18    165.38 o 
   7   1  10     3104.16     2916.72     97.11 o 
   9   1  10     2610.74     2507.99     97.09 o 
  11   1  10     2858.09     2555.52     70.86 o 
  13   1  10     3658.22     3568.95    108.31 o 
  15   1  10     1386.46     1555.89    100.18 o 
  17   1  10       45.19       48.59     49.92 o 
 -16   2  10       27.12       10.87     57.64 o 
 -14   2  10       39.04      -68.15     68.15 o 
 -12   2  10     1122.21     1164.78     86.54 o 
 -10   2  10      844.56      891.71     78.46 o 
  -8   2  10      120.71      112.33     30.94 o 
  -6   2  10     3236.78     2942.67    103.21 o 
  -4   2  10     4869.12     4830.01     89.28 o 
  -2   2  10    13544.98    14428.29    297.76 o 
   0   2  10     3478.37     3118.85     88.22 o 
   2   2  10     1068.07      917.91     51.71 o 
   4   2  10     2176.38     2000.26     57.60 o 
   6   2  10     6009.87     5584.72    123.96 o 
   8   2  10       14.53       10.57     43.97 o 
  10   2  10     1699.91     1568.34     91.07 o 
  12   2  10      117.10       47.77     30.81 o 
  14   2  10      500.15      504.20     60.35 o 
  16   2  10       92.95      119.42     46.55 o 
 -17   3  10      166.30      235.20     80.47 o 
 -15   3  10      134.23      100.33     91.16 o 
 -13   3  10      660.23      550.97     80.90 o 
 -11   3  10     2327.99     2062.84    104.19 o 
  -9   3  10       23.26       84.13     45.22 o 
  -7   3  10     1660.44     1606.52    133.01 o 
  -5   3  10     5414.60     5266.46     96.28 o 
  -3   3  10     3642.98     3645.73     77.50 o 
  -1   3  10     5197.46     5036.01    109.81 o 
   1   3  10       69.65       18.95     20.09 o 
   3   3  10    11170.43    11011.17    249.17 o 
   5   3  10     2786.60     2741.93     76.07 o 
   7   3  10     1058.47      894.12     89.35 o 
   9   3  10       12.32       13.99     35.26 o 
  11   3  10        6.37       23.32     29.92 o 
  13   3  10      141.94      102.07     46.44 o 
  15   3  10       94.61      131.59     44.50 o 
 -16   4  10      125.73      159.27     77.81 o 
 -14   4  10      347.63      226.20     74.31 o 
 -12   4  10     1103.03     1128.14    113.67 o 
 -10   4  10      558.80      496.25     61.55 o 
  -8   4  10      103.61      199.78     47.81 o 
  -6   4  10      714.03      761.36     81.37 o 
  -4   4  10     1847.88     1961.83     74.21 o 
  -2   4  10       11.28        4.88     30.01 o 
   0   4  10       67.61      127.49     21.72 o 
   2   4  10     3413.90     3965.65     86.79 o 
   4   4  10       10.86      -13.35     15.71 o 
   6   4  10       96.21      100.23     29.25 o 
   8   4  10      203.25      252.88     49.55 o 
  10   4  10      107.84      105.45     39.73 o 
  12   4  10       15.25       42.96     40.65 o 
  14   4  10      455.34      355.87     47.29 o 
  16   4  10      143.42      222.33     79.09 o 
 -15   5  10      111.80        3.28     88.45 o 
 -13   5  10      177.67      203.91     68.93 o 
 -11   5  10      140.11      209.57     72.73 o 
  -9   5  10       23.11       79.55     58.37 o 
  -7   5  10      188.38      196.01     62.16 o 
  -5   5  10      123.01      126.12     52.46 o 
  -3   5  10       51.67       76.59     28.87 o 
  -1   5  10        1.46       49.12     27.31 o 
   1   5  10      117.07      174.74     28.34 o 
   3   5  10       87.71      112.06     27.17 o 
   5   5  10      897.58      906.83     64.51 o 
   7   5  10     2264.37     2413.65     80.26 o 
   9   5  10      458.08      495.07     66.65 o 
  11   5  10       26.91       21.07     29.86 o 
  13   5  10      361.23      301.44     49.23 o 
  15   5  10       11.43       23.61     60.41 o 
 -14   6  10       67.81      179.04     80.23 o 
 -12   6  10       89.21      308.63    163.31 o 
 -10   6  10      428.83      290.37     89.12 o 
  -8   6  10     2471.29     2486.45    159.49 o 
  -6   6  10     2720.57     2783.71    151.61 o 
  -4   6  10      469.97      506.19     47.02 o 
  -2   6  10     1013.38     1080.12     49.61 o 
   0   6  10     1346.66     1510.22     76.64 o 
   2   6  10       58.85       84.97     32.27 o 
   4   6  10      373.10      375.13     34.80 o 
   6   6  10      327.58      334.15     33.27 o 
   8   6  10       12.94        7.88     36.05 o 
  10   6  10       18.89        9.98     42.14 o 
  12   6  10      147.96       55.84     67.99 o 
  14   6  10       32.12       56.44     53.84 o 
 -13   7  10      119.96       81.31    104.13 o 
 -11   7  10      193.90       51.97    100.98 o 
  -9   7  10      396.40      324.24     88.67 o 
  -7   7  10       59.10       42.97     60.73 o 
  -5   7  10      658.11      606.72     30.98 o 
  -3   7  10      987.25      964.74     57.77 o 
  -1   7  10        8.65       -3.47     26.64 o 
   1   7  10      307.87      387.34     43.45 o 
   3   7  10      252.33      137.28     39.95 o 
   5   7  10      701.69      623.27     71.74 o 
   7   7  10      704.24      863.86     48.00 o 
   9   7  10       25.02      -27.30     56.71 o 
  11   7  10      488.34      476.97     66.53 o 
  13   7  10       40.72      117.56     65.80 o 
 -12   8  10      135.12      121.36    112.29 o 
 -10   8  10      289.55      305.63    102.66 o 
  -8   8  10       81.59       11.65     61.60 o 
  -6   8  10      978.75      706.25     74.24 o 
  -4   8  10       23.10       12.45     26.35 o 
  -2   8  10     2158.16     2055.54     93.30 o 
   0   8  10      762.57      669.12     73.87 o 
   2   8  10      865.34      924.80     80.68 o 
   4   8  10      537.09      549.06     51.04 o 
   6   8  10     1522.33     1616.31     86.36 o 
   8   8  10       27.16       89.93     41.81 o 
  10   8  10      251.21      334.68     64.34 o 
  12   8  10      234.55      158.34     76.25 o 
  -9   9  10      242.43      168.27     79.25 o 
  -7   9  10      811.08      631.36     90.39 o 
  -5   9  10      530.59      526.93     66.25 o 
  -3   9  10      542.74      578.58     54.59 o 
  -1   9  10     1795.59     1863.05     93.71 o 
   1   9  10      441.47      366.95     48.67 o 
   3   9  10      493.80      545.02     57.51 o 
   5   9  10      144.41      142.35     49.75 o 
   7   9  10      638.66      693.43     79.10 o 
   9   9  10        1.62        2.78     47.54 o 
  -8  10  10      111.89      -15.61     76.46 o 
  -6  10  10      162.96      157.61     94.93 o 
  -4  10  10      430.18      469.63     79.34 o 
  -2  10  10      481.25      310.30     54.75 o 
   0  10  10     1625.33     1639.25     93.63 o 
   2  10  10      114.11       89.13     55.55 o 
   4  10  10      339.54      370.13     67.45 o 
   6  10  10     2127.32     2002.44    130.40 o 
  -3  11  10      182.57      211.75    118.82 o 
  -1  11  10        2.61       34.97     47.61 o 
   1  11  10        3.87      169.67     61.92 o 
   3  11  10       38.68      175.83     99.99 o 
 -17   1  11        2.60       -7.47     46.93 o 
 -15   1  11       37.44      -23.02     86.23 o 
 -13   1  11      121.84      111.83     20.00 o 
 -11   1  11      393.09      521.60     32.70 o 
  -9   1  11      686.14      684.74     40.98 o 
  -7   1  11      391.35      370.65     29.50 o 
  -5   1  11     1849.54     1853.81     81.20 o 
  -3   1  11     6200.32     6561.71    140.25 o 
  -1   1  11      997.49     1167.39     65.32 o 
   1   1  11     1249.03     1340.95     35.98 o 
   3   1  11       58.84      114.88     23.34 o 
   5   1  11      613.41      566.60     68.96 o 
   7   1  11     3393.66     3312.46     88.42 o 
   9   1  11       21.40       16.74     18.25 o 
  11   1  11       34.68       31.65     31.49 o 
  13   1  11       45.32        9.64     40.15 o 
  15   1  11        2.47      -13.14     39.49 o 
  17   1  11       12.56       73.55     75.29 o 
 -16   2  11      106.14      175.94     64.99 o 
 -14   2  11      999.95      884.83     88.63 o 
 -12   2  11      273.79      410.69     55.16 o 
 -10   2  11     4376.32     4457.15    180.30 o 
  -8   2  11      541.90      455.06     19.10 o 
  -6   2  11      455.81      380.80     21.55 o 
  -4   2  11     7700.77     8100.39    148.56 o 
  -2   2  11      133.28      167.82     31.54 o 
   0   2  11      275.69      192.14     21.73 o 
   2   2  11      255.55      403.31     39.26 o 
   4   2  11      157.08      168.20     22.82 o 
   6   2  11      222.85      225.51     26.70 o 
   8   2  11      455.84      336.69     55.14 o 
  10   2  11      406.21      468.79     70.43 o 
  12   2  11      195.60      180.99     43.94 o 
  14   2  11       44.02       84.23     49.34 o 
  16   2  11      153.86      133.25     67.68 o 
 -17   3  11       46.67      212.48     78.78 o 
 -15   3  11        3.54       77.71     56.29 o 
 -13   3  11      268.58      254.68     83.31 o 
 -11   3  11     1469.70     1567.21    107.56 o 
  -9   3  11       14.73        3.46     51.39 o 
  -7   3  11      250.92      251.46     55.84 o 
  -5   3  11     7629.18     7348.46    126.06 o 
  -3   3  11     5833.55     6185.14    122.40 o 
  -1   3  11     1149.46     1118.99     82.88 o 
   1   3  11     2430.01     2239.84     55.73 o 
   3   3  11     2899.52     3413.66    173.24 o 
   5   3  11     3990.71     4090.12     95.19 o 
   7   3  11       66.88       35.14     34.67 o 
   9   3  11      163.23      229.27     55.62 o 
  11   3  11     1188.95      594.12    277.51 o 
  13   3  11      399.46      313.36    124.08 o 
  15   3  11      188.22      202.64     91.66 o 
 -16   4  11        3.56       -7.88    103.88 o 
 -14   4  11      277.75      225.73     66.87 o 
 -12   4  11      514.77      615.54     87.53 o 
 -10   4  11      498.24      702.58     81.69 o 
  -8   4  11      403.42      444.13     78.38 o 
  -6   4  11      295.23      388.66     69.23 o 
  -4   4  11     5537.75     5700.36    125.42 o 
  -2   4  11     2982.95     2981.51    107.81 o 
   0   4  11     4864.92     5210.70    111.47 o 
   2   4  11     4284.15     4205.72    179.93 o 
   4   4  11     2852.19     2900.51    133.52 o 
   6   4  11     7682.61     7532.18    178.41 o 
   8   4  11     5084.06     5002.52    147.34 o 
  10   4  11     1018.79     1025.80    140.94 o 
  12   4  11     1085.16      874.04    122.30 o 
  14   4  11      989.53     1141.77    105.06 o 
 -15   5  11       79.33       26.78     79.09 o 
 -13   5  11      607.00      719.89    131.00 o 
 -11   5  11      999.73      991.98    105.74 o 
  -9   5  11      105.05       42.64     61.03 o 
  -7   5  11     8089.87     7713.87    346.83 o 
  -5   5  11     1842.72     1826.40     84.27 o 
  -3   5  11     8600.79     8965.50    195.73 o 
  -1   5  11     2419.06     2488.52     64.37 o 
   1   5  11     1891.12     1793.86    110.15 o 
   3   5  11     3746.61     3863.18    103.80 o 
   5   5  11     1522.12     1544.88     57.88 o 
   7   5  11      332.70      453.06     53.50 o 
   9   5  11      715.58      571.46     56.87 o 
  11   5  11      290.97      232.21     53.98 o 
  13   5  11     1709.67     1542.25    129.52 o 
  15   5  11      666.25      660.06     94.38 o 
 -14   6  11      495.96      532.46    139.06 o 
 -12   6  11      306.76      281.66     87.30 o 
 -10   6  11      258.53      305.26     96.47 o 
  -8   6  11     1940.99     2129.56    153.54 o 
  -6   6  11     2867.85     3122.91    218.43 o 
  -4   6  11      810.05      831.55     47.36 o 
  -2   6  11     7400.96     7789.95    198.64 o 
   0   6  11      912.74     1048.02     53.24 o 
   2   6  11     5434.12     5637.11    153.32 o 
   4   6  11      550.35      506.17     42.73 o 
   6   6  11     1268.03     1180.94     65.44 o 
   8   6  11     2192.39     2150.43    103.63 o 
  10   6  11       37.25       16.25     43.62 o 
  12   6  11      423.61      481.27     76.78 o 
  14   6  11      159.46      264.24     71.37 o 
 -13   7  11      179.84       60.36     76.28 o 
 -11   7  11        6.14      -13.24     86.37 o 
  -9   7  11      778.74      737.02    107.31 o 
  -7   7  11     1995.20     2270.60    138.03 o 
  -5   7  11     1581.15     1393.72     44.22 o 
  -3   7  11       51.38       29.20     31.09 o 
  -1   7  11     1461.53     1496.68     99.57 o 
   1   7  11      830.25      857.51     59.25 o 
   3   7  11     1993.42     2150.56    175.20 o 
   5   7  11     2778.08     2793.17    138.79 o 
   7   7  11       10.91       53.43     32.61 o 
   9   7  11      868.67      890.00    106.66 o 
  11   7  11      258.92      340.83     59.84 o 
  13   7  11      714.19      543.26     90.98 o 
 -12   8  11       50.05      144.80     99.77 o 
 -10   8  11      203.30      159.77     90.99 o 
  -8   8  11      563.10      472.91     86.04 o 
  -6   8  11      636.12      619.04     87.97 o 
  -4   8  11      386.08      371.58     38.01 o 
  -2   8  11      193.98      231.97     36.77 o 
   0   8  11      763.23      832.53     54.37 o 
   2   8  11      611.51      684.80     60.50 o 
   4   8  11      946.76      976.53     67.38 o 
   6   8  11      757.63      894.01     66.25 o 
   8   8  11      111.25       35.97     36.82 o 
  10   8  11      669.04      641.42     78.49 o 
  -9   9  11      179.59      137.45    108.64 o 
  -7   9  11      125.36      250.56     92.93 o 
  -5   9  11       55.27       20.02     77.11 o 
  -3   9  11       69.64       50.51     41.85 o 
  -1   9  11       90.63       38.79     54.38 o 
   1   9  11        3.59       10.50     36.20 o 
   3   9  11      222.65      229.39     50.09 o 
   5   9  11     1018.73     1135.93    135.11 o 
   7   9  11        5.00        9.78     44.13 o 
   9   9  11       32.83       27.17     53.55 o 
  -6  10  11        0.79      -30.48    152.90 o 
  -4  10  11      338.38      453.60     99.55 o 
  -2  10  11       53.10       88.40     56.15 o 
   0  10  11        6.10       26.36     40.52 o 
   2  10  11       64.41       15.05     47.16 o 
   4  10  11      303.94      441.60     77.97 o 
   6  10  11        5.11      -51.95     51.95 o 
  -1  11  11       73.25        8.76     43.35 o 
   1  11  11      106.08       94.72     60.87 o 
 -16   0  12      129.08       48.93    155.77 o 
 -14   0  12     3588.67     3648.93    126.80 o 
 -12   0  12     5442.85     5630.52    225.08 o 
 -10   0  12      169.21      245.36     69.29 o 
  -8   0  12     3266.90     3242.90    156.14 o 
  -6   0  12    13818.62    13249.33    642.50 o 
  -4   0  12    13284.56    13391.99    622.52 o 
  -2   0  12     7544.73     6902.09    233.78 o 
   0   0  12     1569.15     1296.21    119.54 o 
   2   0  12     9227.82    11452.59   1679.28 o 
   4   0  12     4856.58     4761.60    226.74 o 
   6   0  12       22.82       81.71     51.14 o 
   8   0  12      135.12      120.08     49.78 o 
  10   0  12      673.28      704.63     81.90 o 
  12   0  12      886.67      741.38     97.02 o 
  14   0  12       74.78      109.57     41.48 o 
  16   0  12      177.90      123.38     85.17 o 
 -17   1  12       47.76      273.44    196.11 o 
 -15   1  12      873.52      721.84     79.64 o 
 -13   1  12     1587.86     1646.59     74.52 o 
 -11   1  12     1954.52     1976.59     65.64 o 
  -9   1  12       60.29      109.53     33.61 o 
  -7   1  12     7165.30     7340.21    175.27 o 
  -5   1  12    23093.61    23052.70    617.66 o 
  -3   1  12     4261.14     3938.48     98.61 o 
  -1   1  12      712.17      671.58     49.77 o 
   1   1  12     2690.65     2522.35     49.21 o 
   3   1  12     4210.78     4340.81     86.84 o 
   5   1  12     5897.04     4813.49    436.36 o 
   7   1  12      102.34      101.76     40.33 o 
   9   1  12       15.67       -6.39     51.23 o 
  11   1  12      696.99      653.02     42.33 o 
  13   1  12     1478.80     1304.17    150.70 o 
  15   1  12      203.51      134.55    105.11 o 
 -16   2  12      337.04      237.26     91.14 o 
 -14   2  12      481.19      512.86     92.13 o 
 -12   2  12     1419.48     1395.53    127.70 o 
 -10   2  12      433.57      500.36     58.85 o 
  -8   2  12     1436.42     1379.67     33.71 o 
  -6   2  12      301.82      242.91     22.90 o 
  -4   2  12     6643.78     6449.24    118.18 o 
  -2   2  12      960.53      957.04    111.37 o 
   0   2  12     6713.54     6968.66    151.34 o 
   2   2  12     2231.78     2357.26    111.09 o 
   4   2  12     3562.40     3794.22    110.72 o 
   6   2  12     3254.20     3161.86    100.73 o 
   8   2  12     3247.83     3275.33    122.18 o 
  10   2  12     1991.11     1943.23    107.05 o 
  12   2  12     2278.97     2138.69    140.84 o 
  14   2  12      777.54      686.29    142.39 o 
  16   2  12      204.37      337.70     89.14 o 
 -15   3  12      422.48      432.85     75.08 o 
 -13   3  12       11.79      109.82     52.60 o 
 -11   3  12     1255.32     1247.58     94.64 o 
  -9   3  12     1753.75     1753.40     91.76 o 
  -7   3  12     2290.58     2169.25    107.40 o 
  -5   3  12      746.04      782.10     35.77 o 
  -3   3  12     2364.55     2254.02     73.89 o 
  -1   3  12      873.09      926.04     51.62 o 
   1   3  12      872.16      859.80     40.07 o 
   3   3  12       94.01       49.51     26.43 o 
   5   3  12     1389.52     1481.14     72.28 o 
   7   3  12     2100.44     2086.84     86.64 o 
   9   3  12       35.38       97.44     33.99 o 
  11   3  12     1566.59     1643.52    107.72 o 
  13   3  12      670.15      697.89     93.60 o 
  15   3  12      948.21      867.76    213.60 o 
 -16   4  12        5.07      184.65     74.35 o 
 -14   4  12       51.94       39.10     69.56 o 
 -12   4  12      524.08      455.12     73.11 o 
 -10   4  12      194.14      185.23     68.01 o 
  -8   4  12      547.46      430.16     62.83 o 
  -6   4  12       43.80       21.46     41.68 o 
  -4   4  12        4.09        6.69     18.42 o 
  -2   4  12     7143.85     7242.46    155.46 o 
   0   4  12     5622.82     5474.36    139.37 o 
   2   4  12     4381.03     4257.87    216.26 o 
   4   4  12     4983.23     5170.21    127.66 o 
   6   4  12      707.69      844.44     78.84 o 
   8   4  12     3993.20     3839.67    155.73 o 
  10   4  12      587.65      611.45     84.97 o 
  12   4  12      321.14      475.93     74.85 o 
  14   4  12      138.88      111.74     68.05 o 
 -15   5  12        5.10       84.22     69.65 o 
 -13   5  12       23.81       14.29     71.71 o 
 -11   5  12       94.40      128.18     86.83 o 
  -9   5  12     1469.24     1375.04    119.92 o 
  -7   5  12      621.00      548.22    108.97 o 
  -5   5  12      163.67       84.57     16.37 o 
  -3   5  12      100.13      120.48     27.61 o 
  -1   5  12       79.15       88.06     30.56 o 
   1   5  12      920.05     1010.64     49.19 o 
   3   5  12     1203.97     1335.18     64.09 o 
   5   5  12      191.76      105.31     34.06 o 
   7   5  12       80.51      128.18     38.65 o 
   9   5  12     2203.26     2165.12    128.77 o 
  11   5  12      285.46      237.03     91.84 o 
  13   5  12      222.72      196.99     61.66 o 
 -14   6  12        0.31       15.77     70.20 o 
 -12   6  12       17.54       62.84     67.14 o 
 -10   6  12       38.67       -4.63     65.98 o 
  -8   6  12       12.37       33.36     55.35 o 
  -6   6  12      141.08      103.93     49.25 o 
  -4   6  12      102.16      144.47     27.11 o 
  -2   6  12      104.13      132.41     25.95 o 
   0   6  12        7.76       72.17     39.49 o 
   2   6  12     1531.07     1677.36    126.88 o 
   4   6  12        0.75       10.53     37.69 o 
   6   6  12      351.20      371.04     43.14 o 
   8   6  12      110.18      124.29     45.09 o 
  10   6  12        5.03      -33.75     43.85 o 
  12   6  12       91.63      188.76     60.85 o 
 -13   7  12      149.03       54.80     88.90 o 
 -11   7  12       21.23        5.42     81.46 o 
  -9   7  12        3.01       90.72     68.69 o 
  -7   7  12      307.04      129.73     96.03 o 
  -5   7  12      450.95      355.83     42.65 o 
  -3   7  12     2110.52     2063.82     68.11 o 
  -1   7  12     2808.52     2625.20     87.58 o 
   1   7  12     1509.30     1619.81     87.17 o 
   3   7  12      204.87      267.06     44.52 o 
   5   7  12     1847.27     1922.99    125.07 o 
   7   7  12       74.98       44.77     36.70 o 
   9   7  12       17.88       -0.51     48.33 o 
  11   7  12       36.73       74.45     57.51 o 
 -10   8  12       49.16      115.56     81.46 o 
  -8   8  12      708.52      588.89    105.33 o 
  -6   8  12      131.48      143.77     70.20 o 
  -4   8  12       44.94       15.28     26.81 o 
  -2   8  12      236.21      230.26     43.24 o 
   0   8  12      180.06      201.14     39.20 o 
   2   8  12      199.56      197.51     41.17 o 
   4   8  12      124.10      151.27     51.70 o 
   6   8  12        5.27       76.71     43.92 o 
   8   8  12      571.23      651.49     73.00 o 
  10   8  12      117.21      111.25     54.77 o 
  -9   9  12      119.18      176.07    136.24 o 
  -7   9  12      532.44      451.75    108.87 o 
  -5   9  12      350.11      338.49    117.03 o 
  -3   9  12       86.57       65.84     46.38 o 
  -1   9  12        2.43       -7.54     34.30 o 
   1   9  12     1676.06     1492.65    136.26 o 
   3   9  12      628.06      508.84     83.32 o 
   5   9  12       65.03      107.55     62.89 o 
   7   9  12        3.96      104.63     72.46 o 
   9   9  12       21.96       20.85     55.68 o 
  -6  10  12      316.41      337.18    161.65 o 
  -4  10  12       63.26      -35.64    100.05 o 
  -2  10  12       10.02       -3.99     55.74 o 
   0  10  12        9.68      -21.73     48.98 o 
   2  10  12      232.63      197.94     61.64 o 
   4  10  12      207.19      194.33     60.32 o 
   6  10  12     1248.67     1006.08    219.45 o 
 -15   1  13       24.72       25.05     52.93 o 
 -13   1  13      587.64      506.55     82.01 o 
 -11   1  13     1138.90     1135.13     56.82 o 
  -9   1  13       56.97      108.89     46.26 o 
  -7   1  13      101.04      154.84     33.00 o 
  -5   1  13     1008.09      971.86     43.84 o 
  -3   1  13      251.29      297.10     23.93 o 
  -1   1  13       18.01       31.16     23.07 o 
   1   1  13      895.93      711.42     27.72 o 
   3   1  13       95.82      170.34     30.80 o 
   5   1  13     5337.83     5547.27    148.38 o 
   7   1  13       94.96       51.95     22.97 o 
   9   1  13       52.88       44.47     28.53 o 
  11   1  13       38.10       33.33     64.37 o 
  13   1  13      143.46       95.32     82.71 o 
  15   1  13       45.99       75.05     72.54 o 
 -16   2  13      170.22      121.96     59.25 o 
 -14   2  13      846.57      647.50     78.75 o 
 -12   2  13      289.15      288.09     71.03 o 
 -10   2  13      129.26       63.47     38.06 o 
  -8   2  13      968.80      992.71     91.16 o 
  -6   2  13      785.03      879.94     34.31 o 
  -4   2  13      120.41      183.15     25.02 o 
  -2   2  13      538.91      519.62     34.07 o 
   0   2  13     2374.04     2700.54     78.96 o 
   2   2  13     1311.16     1616.48    102.87 o 
   4   2  13      323.81      359.53     41.83 o 
   6   2  13       16.30        3.74     25.23 o 
   8   2  13     1759.43     1554.49    124.87 o 
  10   2  13        3.47       -8.61     31.60 o 
  12   2  13     1011.96      949.77     89.82 o 
  14   2  13       19.55      -15.11     78.08 o 
  16   2  13      500.64      378.04    147.56 o 
 -15   3  13      874.75      926.78    125.73 o 
 -13   3  13      749.84      615.04     94.25 o 
 -11   3  13       17.99       82.19     53.63 o 
  -9   3  13     2584.04     2578.51    147.46 o 
  -7   3  13     1961.24     1918.90     81.14 o 
  -5   3  13     6741.35     6729.07    139.41 o 
  -3   3  13     4442.00     4597.69    120.79 o 
  -1   3  13      233.78      244.70     35.32 o 
   1   3  13      978.19      887.80     61.47 o 
   3   3  13     2380.32     2321.35     67.77 o 
   5   3  13      714.20      590.90     68.58 o 
   7   3  13      607.79      654.42     46.28 o 
   9   3  13     1774.73     1488.93     80.53 o 
  11   3  13      566.26      429.28     76.91 o 
  13   3  13       11.67       22.85     62.95 o 
  15   3  13      705.36      685.73    111.72 o 
 -14   4  13      450.86      321.68     84.83 o 
 -12   4  13     2092.15     2086.44    153.42 o 
 -10   4  13     2422.18     2252.35    154.47 o 
  -8   4  13     6554.37     6529.86    247.40 o 
  -6   4  13     6264.62     5781.64    138.40 o 
  -4   4  13     5755.93     5962.41    156.49 o 
  -2   4  13     4259.88     4254.29    111.45 o 
   0   4  13     6552.09     6871.33    188.62 o 
   2   4  13     1057.85     1303.15     56.46 o 
   4   4  13     4318.15     4485.60    197.61 o 
   6   4  13       14.36        5.06     30.98 o 
   8   4  13     1897.58     2157.85    103.36 o 
  10   4  13     2694.24     2564.64    100.80 o 
  12   4  13     1301.41     1301.22    106.74 o 
  14   4  13      527.87      601.80     86.86 o 
 -15   5  13       67.41       54.34     78.68 o 
 -13   5  13      137.61      295.14     85.82 o 
 -11   5  13      520.85      631.21    111.78 o 
  -9   5  13      456.66      491.31     95.20 o 
  -7   5  13     2028.00     2180.52    160.32 o 
  -5   5  13     2411.54     2307.76     96.39 o 
  -3   5  13     1823.19     1824.43     72.73 o 
  -1   5  13     4265.43     4221.46    112.62 o 
   1   5  13     1889.84     1899.84     74.33 o 
   3   5  13     6829.23     7163.03    287.88 o 
   5   5  13     1486.33     1464.14     73.22 o 
   7   5  13     1027.78     1073.55     61.31 o 
   9   5  13     2439.12     2464.07    103.27 o 
  11   5  13      623.35      632.42     61.64 o 
  13   5  13      323.47      259.67     81.09 o 
 -14   6  13       10.06       15.60     79.86 o 
 -12   6  13      687.00      784.31    138.15 o 
 -10   6  13      268.43      311.17     78.10 o 
  -8   6  13      611.33      619.15    110.18 o 
  -6   6  13     1287.91     1236.99     95.62 o 
  -4   6  13       14.75       59.70     26.72 o 
  -2   6  13      823.97      885.23     49.56 o 
   0   6  13     2906.79     3022.04    160.40 o 
   2   6  13     1845.81     2014.35     96.39 o 
   4   6  13     1503.01     1458.98     54.78 o 
   6   6  13      100.27      102.97     30.45 o 
   8   6  13     2020.38     1937.06     95.12 o 
  10   6  13     4843.93     4225.94    183.56 o 
  12   6  13      533.97      528.84     74.92 o 
 -11   7  13      120.55      213.08     89.85 o 
  -9   7  13      533.34      482.70    120.69 o 
  -7   7  13      422.88      495.24     74.49 o 
  -5   7  13     1460.06     1528.89    101.35 o 
  -3   7  13      104.19      124.51     31.30 o 
  -1   7  13      661.13      748.86     55.90 o 
   1   7  13     1496.78     1686.86     91.66 o 
   3   7  13     2290.87     2372.45     86.67 o 
   5   7  13      105.19      174.13     80.83 o 
   7   7  13     1370.76     1481.26     94.51 o 
   9   7  13      380.45      345.50     58.01 o 
  11   7  13      400.92      413.68     71.66 o 
 -10   8  13      121.89      249.25    165.81 o 
  -8   8  13      350.68      287.27    115.64 o 
  -6   8  13        5.38       30.49     63.70 o 
  -4   8  13      232.08      191.06     32.09 o 
  -2   8  13      394.91      326.70     40.79 o 
   0   8  13      515.10      560.15     66.85 o 
   2   8  13      538.22      568.48     60.63 o 
   4   8  13      316.14      286.33     53.81 o 
   6   8  13        4.76       24.72     72.68 o 
   8   8  13      133.79      215.24     72.12 o 
  10   8  13       53.37       48.53     68.54 o 
  -9   9  13      137.41      195.16    108.07 o 
  -7   9  13      246.10      245.90     86.35 o 
  -5   9  13       54.66       89.31     87.98 o 
  -3   9  13      157.24      181.19     47.52 o 
  -1   9  13       10.59       61.77     44.52 o 
   1   9  13      706.29      598.59     71.82 o 
   3   9  13       11.04      -34.81     58.59 o 
   5   9  13       11.38       17.69     42.38 o 
   7   9  13      167.95      185.73     59.63 o 
  -4  10  13       27.87       18.12     85.42 o 
  -2  10  13      335.04      289.66     56.65 o 
   0  10  13      416.63      426.68     76.32 o 
   2  10  13      332.37      437.63     64.44 o 
   4  10  13      279.46      313.86     62.92 o 
 -16   0  14      814.40     1180.03    297.72 o 
 -14   0  14      874.96      735.69     80.88 o 
 -12   0  14      492.60      510.83     88.00 o 
 -10   0  14     9083.95     9356.47    996.06 o 
  -8   0  14     1901.25     2029.72     92.06 o 
  -6   0  14     4401.22     4325.36    179.90 o 
  -4   0  14     2283.91     2235.29    128.87 o 
  -2   0  14      604.41      756.32     70.85 o 
   0   0  14      286.16      252.98     41.68 o 
   2   0  14     1460.45     1871.59     84.61 o 
   4   0  14      918.44     1207.68    164.36 o 
   6   0  14     4524.87     4581.55    393.34 o 
   8   0  14      509.30      289.87     92.27 o 
  10   0  14    10360.83     7377.42   3574.66 o 
  12   0  14     3673.04     2818.86    136.45 o 
  14   0  14     3701.40     3382.63   2000.90 o 
 -15   1  14      406.08      367.41     75.93 o 
 -13   1  14      744.09      688.88     78.23 o 
 -11   1  14      620.26      659.45     66.96 o 
  -9   1  14     4384.26     4341.39    137.04 o 
  -7   1  14     2429.12     2276.88     66.64 o 
  -5   1  14     6288.08     5910.44    122.54 o 
  -3   1  14     8481.56     8220.32    184.78 o 
  -1   1  14     5678.58     5411.75    117.81 o 
   1   1  14     2248.15     2244.88     87.47 o 
   3   1  14    10563.76     9780.94    420.05 o 
   5   1  14     6762.32     6568.69    138.03 o 
   7   1  14     2167.01     2382.43     71.68 o 
   9   1  14     1061.19     1159.96    152.21 o 
  11   1  14     1316.45      943.39    154.74 o 
  13   1  14      759.75      835.99    121.32 o 
  15   1  14     1228.43     1288.16    141.72 o 
 -16   2  14      285.52      181.19    122.39 o 
 -14   2  14      595.43      523.94     68.38 o 
 -12   2  14      259.14      273.42     63.92 o 
 -10   2  14     2799.74     2430.91    195.27 o 
  -8   2  14     5497.04     5409.57    142.82 o 
  -6   2  14     1825.41     2049.96     72.39 o 
  -4   2  14     2330.65     2075.13     76.83 o 
  -2   2  14      828.10      723.62     84.25 o 
   0   2  14     5165.52     5494.38    275.29 o 
   2   2  14     3739.03     3649.77    149.05 o 
   4   2  14      397.01      457.46     41.96 o 
   6   2  14       15.15       20.75     35.05 o 
   8   2  14     2599.64     2497.81    102.58 o 
  10   2  14     1659.42     1473.20     71.76 o 
  12   2  14      935.06     1015.03    103.09 o 
  14   2  14      449.99      531.73    127.80 o 
 -15   3  14      118.28      138.23     71.51 o 
 -13   3  14      228.64       74.21     64.55 o 
 -11   3  14       35.01       70.71     57.56 o 
  -9   3  14      301.36      338.83     65.51 o 
  -7   3  14     2753.11     2710.70     50.91 o 
  -5   3  14       25.56       24.09     28.71 o 
  -3   3  14      401.77      414.16     56.90 o 
  -1   3  14     1730.66     1860.60     68.26 o 
   1   3  14     2043.87     1938.09     59.81 o 
   3   3  14      794.06      764.16     41.84 o 
   5   3  14      901.03     1083.84     59.86 o 
   7   3  14     1262.86     1210.69     63.89 o 
   9   3  14     1098.98     1031.94     72.60 o 
  11   3  14       16.24       72.01     48.17 o 
  13   3  14       59.28       61.31     47.75 o 
  15   3  14       88.33      130.17     73.68 o 
 -14   4  14      128.28      144.98     75.04 o 
 -12   4  14      623.26      594.36     90.74 o 
 -10   4  14        2.65      -18.10     59.00 o 
  -8   4  14      124.11      158.04     62.57 o 
  -6   4  14      946.84      945.41     34.59 o 
  -4   4  14     2770.60     3028.72    102.14 o 
  -2   4  14       68.97      126.35     36.24 o 
   0   4  14      281.17      356.42     36.38 o 
   2   4  14     1203.42     1309.06     53.54 o 
   4   4  14     1195.64     1083.20     58.04 o 
   6   4  14      318.64      395.38     53.15 o 
   8   4  14     2033.95     2111.00    104.79 o 
  10   4  14      976.33     1115.72     68.68 o 
  12   4  14      207.50      193.40     49.62 o 
  14   4  14       29.21      -18.25     48.41 o 
 -13   5  14      239.60      108.08     78.21 o 
 -11   5  14       67.05      -44.35     97.68 o 
  -9   5  14        1.24       63.70    110.90 o 
  -7   5  14      133.83      184.93     59.74 o 
  -5   5  14     1183.86     1250.63     47.81 o 
  -3   5  14       54.71        0.54     30.95 o 
  -1   5  14     1583.24     1603.07     59.69 o 
   1   5  14      598.20      606.16     59.21 o 
   3   5  14      126.57      159.61     34.04 o 
   5   5  14      299.58      355.57     50.16 o 
   7   5  14       72.13       59.91     42.66 o 
   9   5  14      510.53      511.51     54.27 o 
  11   5  14        1.05       -4.69     43.72 o 
  13   5  14       68.21       16.49     46.94 o 
 -12   6  14       21.63      257.32    229.70 o 
 -10   6  14      536.38      451.70     85.84 o 
  -8   6  14      271.45      208.89    120.46 o 
  -6   6  14      361.33      283.04     60.40 o 
  -4   6  14       14.62       25.27     31.55 o 
  -2   6  14        1.92        8.94     31.74 o 
   0   6  14       11.37       30.46     51.27 o 
   2   6  14        8.39      -26.80     31.67 o 
   4   6  14      964.50     1138.11     98.12 o 
   6   6  14      807.16      694.26     99.53 o 
   8   6  14      237.33      260.08     58.27 o 
  10   6  14        0.72       86.63     50.58 o 
  12   6  14       99.96       85.84     62.39 o 
 -11   7  14        0.33      -97.63     97.63 o 
  -9   7  14      109.96      149.16     89.10 o 
  -7   7  14      153.30       98.04     78.73 o 
  -5   7  14      137.40      110.80     44.18 o 
  -3   7  14     1108.84      970.32     45.78 o 
  -1   7  14       70.54       32.24     35.55 o 
   1   7  14      161.71      181.06     37.62 o 
   3   7  14        7.26      -37.24     37.24 o 
   5   7  14      667.48      631.90     44.80 o 
   7   7  14       57.13      126.65     51.22 o 
   9   7  14      643.71      494.30     66.23 o 
  11   7  14        1.61      -74.27     74.27 o 
 -10   8  14        9.42      -86.06     96.88 o 
  -8   8  14      377.15      322.00    102.98 o 
  -6   8  14      451.32      479.61     92.24 o 
  -4   8  14        1.51       -7.89     33.05 o 
  -2   8  14       35.36        8.32     47.65 o 
   0   8  14       29.17       97.03     41.61 o 
   2   8  14      372.78      311.13     45.83 o 
   4   8  14      680.86      603.91     69.15 o 
   6   8  14       34.41      -49.93     49.93 o 
   8   8  14      134.26      242.39     76.57 o 
  -7   9  14      126.43       81.38     73.46 o 
  -5   9  14      214.36      241.66     99.60 o 
  -3   9  14       49.01       58.50     58.07 o 
  -1   9  14      446.56      421.05     60.06 o 
   1   9  14       88.61      108.95     50.55 o 
   3   9  14      363.83      337.66     61.07 o 
   5   9  14      260.74      275.56     99.28 o 
   7   9  14      368.72      664.18    160.37 o 
  -4  10  14       64.78      269.11     99.53 o 
  -2  10  14      365.22      412.34     95.19 o 
   0  10  14      464.63      360.23     64.99 o 
   2  10  14      122.83       93.26     51.89 o 
 -15   1  15        9.47       23.84     54.05 o 
 -13   1  15      435.64      375.64     53.23 o 
 -11   1  15     1589.36     1581.09     99.25 o 
  -9   1  15     1123.45     1181.36     69.95 o 
  -7   1  15        1.03        9.28     23.15 o 
  -5   1  15     5179.87     4769.31    131.89 o 
  -3   1  15      727.03      745.00     34.56 o 
  -1   1  15     1029.55     1126.33     38.63 o 
   1   1  15      275.18      335.56     35.98 o 
   3   1  15      228.19      177.33     74.43 o 
   5   1  15      540.86      566.39     65.40 o 
   7   1  15      341.95      357.42     41.82 o 
   9   1  15      196.41      167.31     35.64 o 
  11   1  15        5.75       51.69     55.42 o 
  13   1  15      486.20      643.06    102.05 o 
  15   1  15       22.74      -55.81     79.08 o 
 -14   2  15       34.70       54.09     61.16 o 
 -12   2  15      651.12      878.58    202.15 o 
 -10   2  15     1067.07      946.86     39.88 o 
  -8   2  15      260.23      300.36     40.34 o 
  -6   2  15      165.51      194.30     26.60 o 
  -4   2  15     2842.64     2756.10     86.58 o 
  -2   2  15     1495.92     1397.80    129.81 o 
   0   2  15       35.79       42.99     24.98 o 
   2   2  15     5179.24     5081.27    149.51 o 
   4   2  15      151.32      153.94     33.31 o 
   6   2  15     1340.06     1481.28    136.52 o 
   8   2  15      253.42      183.00     41.42 o 
  10   2  15      484.80      425.36     66.19 o 
  12   2  15      880.44      827.27     53.81 o 
  14   2  15      528.98      523.08    101.87 o 
 -15   3  15      108.21      127.57     73.22 o 
 -13   3  15       66.96       72.76     81.42 o 
 -11   3  15     2165.16     2386.66    137.08 o 
  -9   3  15      278.18      310.57     64.10 o 
  -7   3  15      245.06      236.91     26.63 o 
  -5   3  15       30.82       18.52     25.37 o 
  -3   3  15     1325.13     1415.29     97.45 o 
  -1   3  15      610.27      684.59     42.28 o 
   1   3  15     2173.38     2095.49    108.96 o 
   3   3  15      958.09     1135.97     60.29 o 
   5   3  15     3328.43     3478.97    125.60 o 
   7   3  15     3236.60     3259.65    112.14 o 
   9   3  15     4342.95     4243.98    184.49 o 
  11   3  15      670.44      703.23     81.04 o 
  13   3  15      751.91      663.30     84.37 o 
 -14   4  15      488.24      473.64     85.22 o 
 -12   4  15      123.70      172.24     68.47 o 
 -10   4  15     3358.52     3653.62    179.83 o 
  -8   4  15     3159.48     3429.06    265.22 o 
  -6   4  15     1096.00     1085.81     63.94 o 
  -4   4  15      592.42      669.11     31.23 o 
  -2   4  15     1770.70     1758.49     97.75 o 
   0   4  15     3117.63     3169.19     98.46 o 
   2   4  15     2383.66     2831.71    283.55 o 
   4   4  15       12.61       -1.95     31.44 o 
   6   4  15       30.38       76.04     56.00 o 
   8   4  15     1397.42     1681.62    101.18 o 
  10   4  15      696.03      733.82     70.14 o 
  12   4  15      705.22      564.31     72.01 o 
  14   4  15      514.09      454.27     75.00 o 
 -13   5  15       84.39       85.81    138.43 o 
 -11   5  15      676.23      872.54    121.70 o 
  -9   5  15     1006.75     1224.41    124.54 o 
  -7   5  15      547.69      612.44     87.80 o 
  -5   5  15        9.48        7.60     23.24 o 
  -3   5  15      293.04      259.43     43.40 o 
  -1   5  15      792.06      982.13     96.24 o 
   1   5  15      560.31      725.85     54.78 o 
   3   5  15      569.38      507.72     46.85 o 
   5   5  15      865.79     1043.21     82.49 o 
   7   5  15     1046.18     1307.96    132.74 o 
   9   5  15     1498.75     1548.69    102.64 o 
  11   5  15      557.18      561.62     83.54 o 
  13   5  15      178.75      185.06     54.06 o 
 -12   6  15       71.94      138.57     89.73 o 
 -10   6  15     1093.56     1524.77    162.52 o 
  -8   6  15     1636.58     1735.72    180.79 o 
  -6   6  15     1521.64     1441.42    184.09 o 
  -4   6  15       36.67      -28.45     41.74 o 
  -2   6  15     1005.39      954.59     59.00 o 
   0   6  15      928.59     1023.54     93.22 o 
   2   6  15      233.36      216.20     37.56 o 
   4   6  15       71.93       50.52     25.67 o 
   6   6  15       68.29       23.93     46.12 o 
   8   6  15      101.72      122.53     47.29 o 
  10   6  15      361.01      488.76     66.82 o 
  12   6  15       77.32       99.42     81.36 o 
 -11   7  15       97.74      137.01     95.60 o 
  -9   7  15      118.54      -40.66     79.22 o 
  -7   7  15     1137.03      987.33    114.92 o 
  -5   7  15      103.96       33.43     67.55 o 
  -3   7  15     1257.47     1250.08     82.22 o 
  -1   7  15      730.23      815.00     63.67 o 
   1   7  15      214.11      248.30     42.14 o 
   3   7  15      306.72      371.24     50.22 o 
   5   7  15     1225.29     1271.42     74.49 o 
   7   7  15      661.32      797.00     73.32 o 
   9   7  15      711.35      733.12     93.82 o 
  -8   8  15       42.54       92.80     88.49 o 
  -6   8  15      187.86      120.08     80.93 o 
  -4   8  15      168.00      229.97     89.30 o 
  -2   8  15     1044.30     1110.86     75.14 o 
   0   8  15      117.60      113.70     48.27 o 
   2   8  15      537.22      557.42     57.34 o 
   4   8  15     1952.10     2058.98    118.78 o 
   6   8  15      308.76      495.58    120.47 o 
   8   8  15     1098.52     1209.30    113.89 o 
  -7   9  15      179.05      159.33     79.91 o 
  -5   9  15      404.77      288.33    107.34 o 
  -3   9  15     1028.51      953.23    142.94 o 
  -1   9  15      456.96      464.88     58.88 o 
   1   9  15      453.42      497.55     64.31 o 
   3   9  15      770.05      750.27     70.65 o 
   5   9  15      588.49      552.15     94.95 o 
 -14   0  16       70.92      104.22    255.88 o 
 -12   0  16     2376.42     2447.87    166.66 o 
 -10   0  16     2456.05     2441.18    172.46 o 
  -8   0  16     2987.35     2975.64    463.76 o 
  -6   0  16     1692.00     1541.45     83.54 o 
  -4   0  16     9209.67     9478.18    291.03 o 
  -2   0  16    13684.68    13707.06    405.43 o 
   0   0  16    17832.65    16962.57    652.67 o 
   2   0  16     4679.39     4742.18    369.06 o 
   4   0  16     1542.31     2041.43    232.35 o 
   6   0  16    14555.62    14258.66   1143.05 o 
   8   0  16     2896.74     2527.04    338.43 o 
  10   0  16      484.83      732.90    142.32 o 
  12   0  16     1077.28      967.86    177.43 o 
  14   0  16      956.94      663.79    176.69 o 
 -15   1  16      444.82      650.72    372.05 o 
 -13   1  16     1442.19     1541.24    166.94 o 
 -11   1  16     2803.67     2477.55    217.07 o 
  -9   1  16     2185.71     2143.39     71.59 o 
  -7   1  16       41.98       28.25     25.01 o 
  -5   1  16      548.16      535.59     38.95 o 
  -3   1  16     3915.38     3830.51     95.41 o 
  -1   1  16     2610.64     2639.27     98.82 o 
   1   1  16     4554.38     5211.57    205.97 o 
   3   1  16      471.65      489.45     96.75 o 
   5   1  16     7874.58     7787.45    368.10 o 
   7   1  16    13418.67    10514.34   1216.15 o 
   9   1  16     2462.41     2337.02    131.47 o 
  11   1  16     1489.10     1611.00    119.11 o 
  13   1  16      641.71      682.76    107.73 o 
 -14   2  16      340.49      477.04     94.57 o 
 -12   2  16     1056.05     1220.88     92.18 o 
 -10   2  16      963.72      876.07     81.00 o 
  -8   2  16     1175.66     1075.91    104.33 o 
  -6   2  16     1072.04     1035.54     39.05 o 
  -4   2  16      126.78      197.22     36.37 o 
  -2   2  16     1575.83     1628.06     83.77 o 
   0   2  16     1382.80     1390.96     49.03 o 
   2   2  16       52.71       64.48     29.34 o 
   4   2  16     2529.49     2510.44     97.31 o 
   6   2  16      101.39       98.00     62.00 o 
   8   2  16     1349.30     1445.64    115.27 o 
  10   2  16      245.00      233.90     65.56 o 
  12   2  16     1011.03     1028.23    134.25 o 
  14   2  16      391.51      382.80     96.90 o 
 -13   3  16       12.28      -21.30     57.11 o 
 -11   3  16      560.08      707.22     87.48 o 
  -9   3  16        5.94       12.90    113.71 o 
  -7   3  16      631.98      728.71     34.22 o 
  -5   3  16       95.53      155.51     48.20 o 
  -3   3  16       54.45       54.43     28.86 o 
  -1   3  16       26.53       43.15     36.93 o 
   1   3  16        8.60       14.05     24.37 o 
   3   3  16     1583.73     1878.96     84.74 o 
   5   3  16      535.11      606.81     44.10 o 
   7   3  16      317.89      351.68     48.73 o 
   9   3  16     2522.87     2443.87    127.84 o 
  11   3  16      625.03      590.00     73.22 o 
  13   3  16      529.12      630.33     97.44 o 
 -14   4  16        1.26       35.44    145.25 o 
 -12   4  16       12.06      -63.08     63.08 o 
 -10   4  16      130.37      176.63     69.89 o 
  -8   4  16      671.24      670.48     85.94 o 
  -6   4  16      708.02      709.40     35.62 o 
  -4   4  16      543.97      536.04     50.14 o 
  -2   4  16       64.14       79.92     36.02 o 
   0   4  16       13.64       57.85     30.30 o 
   2   4  16      957.71     1026.86     76.24 o 
   4   4  16      279.99      283.86     52.89 o 
   6   4  16      616.95      548.42     58.54 o 
   8   4  16      136.61      165.05     42.19 o 
  10   4  16      169.66      195.40     52.38 o 
  12   4  16        5.19        9.63     60.60 o 
 -13   5  16       42.41      177.61    125.47 o 
 -11   5  16        8.29       28.47     67.16 o 
  -9   5  16       81.67      307.03    114.01 o 
  -7   5  16       96.10       35.54     77.40 o 
  -5   5  16      804.66      788.72     35.67 o 
  -3   5  16      147.74       79.86     34.48 o 
  -1   5  16      586.53      494.09     40.83 o 
   1   5  16       71.06       59.53     27.50 o 
   3   5  16     2926.46     2812.58     79.36 o 
   5   5  16        8.22       21.59     47.36 o 
   7   5  16        2.04        3.20     48.81 o 
   9   5  16       41.54       54.23     53.66 o 
  11   5  16      240.61      326.45     85.56 o 
 -12   6  16       14.52      -46.37     94.94 o 
 -10   6  16       25.11      125.46     86.54 o 
  -8   6  16      268.32      227.60     84.66 o 
  -6   6  16       66.37      125.76     91.18 o 
  -4   6  16      682.72      690.57     75.77 o 
  -2   6  16       84.38       96.20     31.48 o 
   0   6  16       24.94       25.09     36.11 o 
   2   6  16      340.18      314.17     60.14 o 
   4   6  16        1.71        5.12     33.03 o 
   6   6  16      269.83      275.43     59.61 o 
   8   6  16        1.70      -36.82     48.59 o 
  10   6  16        8.78       19.32     48.25 o 
  -9   7  16        1.93      143.29    102.43 o 
  -7   7  16        9.20      -77.82     82.82 o 
  -5   7  16        1.78       28.26     64.39 o 
  -3   7  16       55.96       83.45     47.08 o 
  -1   7  16       24.59       -1.89     51.32 o 
   1   7  16      129.30       66.35     47.60 o 
   3   7  16        2.94      -38.28     38.71 o 
   5   7  16       42.70       90.14     51.39 o 
   7   7  16        2.06        3.07     56.54 o 
   9   7  16       97.31      113.28     63.12 o 
  -8   8  16      108.31      127.53     85.76 o 
  -6   8  16       18.61       32.85     82.13 o 
  -4   8  16        2.56       27.29     77.67 o 
  -2   8  16      138.37      151.76     42.66 o 
   0   8  16       35.73       13.19     54.82 o 
   2   8  16       49.26       47.52     53.17 o 
   4   8  16      739.49      826.46    116.13 o 
   6   8  16        8.66        7.57     59.07 o 
   8   8  16      157.49       53.45     54.49 o 
  -5   9  16       42.76      106.82    100.96 o 
  -3   9  16      265.21      291.65    109.77 o 
  -1   9  16        4.91        9.65     49.64 o 
   1   9  16        1.70       42.95     53.07 o 
   3   9  16       10.72      -57.32     57.32 o 
   5   9  16       64.12      -11.25     61.56 o 
 -13   1  17       31.44      109.66     73.97 o 
 -11   1  17       26.83        8.24     26.59 o 
  -9   1  17      220.41      259.76     36.04 o 
  -7   1  17     1679.50     1580.61    132.85 o 
  -5   1  17      418.67      362.42     37.06 o 
  -3   1  17       16.78        7.03     22.70 o 
  -1   1  17      333.29      348.01     31.13 o 
   1   1  17     3313.03     2700.93    164.27 o 
   3   1  17      104.15      161.42     65.85 o 
   5   1  17       18.37      112.07     69.96 o 
   7   1  17     1601.18     1578.68    136.34 o 
   9   1  17       28.58        8.86     62.71 o 
  11   1  17        0.75      -30.58     99.55 o 
  13   1  17       21.05      -51.49     81.29 o 
 -14   2  17        7.18       40.49     63.88 o 
 -12   2  17       68.73      163.96     57.31 o 
 -10   2  17       97.35       58.71     23.21 o 
  -8   2  17       68.37       29.51     32.10 o 
  -6   2  17     1876.74     1814.54     63.54 o 
  -4   2  17      466.87      771.45     81.85 o 
  -2   2  17     1134.62     1343.89     54.69 o 
   0   2  17      949.46     1184.60     59.72 o 
   2   2  17     1132.65     1034.75     80.33 o 
   4   2  17     2471.61     2513.24    100.55 o 
   6   2  17     5941.09     6073.34    184.61 o 
   8   2  17       32.58       89.80     36.18 o 
  10   2  17      347.16      328.69     48.90 o 
  12   2  17        4.54      -51.67     73.16 o 
 -13   3  17     1091.02     1243.86    146.23 o 
 -11   3  17     1165.70     1568.97    334.59 o 
  -9   3  17      512.77      564.31     95.56 o 
  -7   3  17      393.13      252.37     48.46 o 
  -5   3  17        6.54       33.49     31.67 o 
  -3   3  17     3059.04     2890.92     93.23 o 
  -1   3  17     1304.04     1378.08    128.83 o 
   1   3  17      824.84      858.12     31.50 o 
   3   3  17       52.17      112.79     38.46 o 
   5   3  17     2356.31     2306.96     82.46 o 
   7   3  17     1738.22     1547.58    133.88 o 
   9   3  17      509.34      656.53     57.84 o 
  11   3  17      451.47      520.47     94.06 o 
  13   3  17      210.66      251.06     82.86 o 
 -12   4  17      618.24      795.85    196.65 o 
 -10   4  17      226.14      332.96     71.38 o 
  -8   4  17      241.74      253.92     71.15 o 
  -6   4  17     1052.59     1070.49     44.75 o 
  -4   4  17     1644.27     1652.56     82.60 o 
  -2   4  17      872.11      877.96     59.10 o 
   0   4  17     2271.56     2545.35    128.92 o 
   2   4  17      590.78      733.37     36.79 o 
   4   4  17     4881.01     4980.10    166.62 o 
   6   4  17     1724.30     2017.74     97.30 o 
   8   4  17      532.03      613.64     62.54 o 
  10   4  17      240.81      237.04     51.16 o 
  12   4  17      725.71      734.58    111.81 o 
 -11   5  17      151.47      110.36     87.48 o 
  -9   5  17      539.51      727.77    296.60 o 
  -7   5  17      702.51      462.32    104.53 o 
  -5   5  17     1567.06     1381.97     61.13 o 
  -3   5  17     1460.41     1518.06     97.42 o 
  -1   5  17      770.60      805.86     65.06 o 
   1   5  17     1156.07     1347.42     93.95 o 
   3   5  17     4555.09     4446.89    169.11 o 
   5   5  17      318.58      397.03     55.19 o 
   7   5  17     3956.28     4357.75    169.22 o 
   9   5  17     1626.82     1749.21    104.52 o 
  11   5  17     1189.71     1118.86    137.53 o 
 -10   6  17       48.72      -40.94     95.23 o 
  -8   6  17      517.06      496.07     91.62 o 
  -6   6  17      686.62      762.18    110.22 o 
  -4   6  17     1060.07     1242.55    141.79 o 
  -2   6  17      207.05      250.90     64.54 o 
   0   6  17     1170.29     1464.52    187.52 o 
   2   6  17     4277.62     4856.11    230.37 o 
   4   6  17     1458.73     1566.58     95.73 o 
   6   6  17      720.19      812.01     81.88 o 
   8   6  17     1094.86      978.25    113.72 o 
  10   6  17      235.68      329.61     73.07 o 
  -9   7  17      442.56      307.20    115.67 o 
  -7   7  17      250.06      113.88     92.01 o 
  -5   7  17      537.13      563.94     84.94 o 
  -3   7  17       97.36       61.01     50.12 o 
  -1   7  17      322.09      381.84     57.00 o 
   1   7  17      246.54      245.88     47.65 o 
   3   7  17       32.86       14.36     52.47 o 
   5   7  17       16.00       45.59     68.73 o 
   7   7  17       38.29       64.17     60.84 o 
   9   7  17      333.64      244.72     68.32 o 
  -6   8  17      278.88      150.73    137.91 o 
  -4   8  17       70.48       70.75     70.18 o 
  -2   8  17      274.21      232.51     49.50 o 
   0   8  17      329.56      318.66     53.77 o 
   2   8  17       29.53      -53.30     71.87 o 
   4   8  17       84.43       98.07     61.06 o 
   6   8  17       62.81      109.38     66.26 o 
  -3   9  17      244.10      261.15    188.36 o 
  -1   9  17      314.91      197.96     74.40 o 
   1   9  17      162.20      112.37     55.10 o 
   3   9  17        9.19      138.03    111.42 o 
 -12   0  18      650.19      602.68    155.77 o 
 -10   0  18      166.66      125.06     70.59 o 
  -8   0  18      819.29      817.78    132.05 o 
  -6   0  18      643.11      625.81     70.47 o 
  -4   0  18     4292.59     3994.41    135.30 o 
  -2   0  18     1933.35     1973.12     97.58 o 
   0   0  18      157.67      233.64     44.10 o 
   2   0  18     9328.77     9871.72    550.98 o 
   4   0  18     4182.24     4026.84    272.32 o 
   6   0  18     7767.18     8449.26    550.23 o 
   8   0  18     2233.69     2644.71    248.04 o 
  10   0  18      731.63      765.40    162.49 o 
  12   0  18      712.10      945.82    304.44 o 
 -13   1  18      748.94      582.73    147.92 o 
 -11   1  18      556.06      620.30     93.12 o 
  -9   1  18      989.45     1042.30     58.23 o 
  -7   1  18       15.08       22.77     27.83 o 
  -5   1  18     1142.27     1148.83     55.11 o 
  -3   1  18     1464.66     1616.84     51.76 o 
  -1   1  18      608.26      639.00     55.69 o 
   1   1  18      216.51      185.47     37.60 o 
   3   1  18     1095.14     1090.45     90.85 o 
   5   1  18      724.67      932.22    113.10 o 
   7   1  18     1121.01     1220.80    161.37 o 
   9   1  18     1256.19     1529.22    287.63 o 
  11   1  18      663.24      574.72    110.35 o 
  13   1  18      667.59      436.65    111.46 o 
 -14   2  18      342.59      306.68     96.00 o 
 -12   2  18       21.24       94.16     92.38 o 
 -10   2  18      307.86      344.22     98.11 o 
  -8   2  18       43.80       54.28     27.50 o 
  -6   2  18     1523.74     1336.11     62.96 o 
  -4   2  18     1291.92     1095.16     46.13 o 
  -2   2  18     1701.08     1710.28     62.57 o 
   0   2  18      972.29     1018.25     47.56 o 
   2   2  18     4330.67     4267.15    241.46 o 
   4   2  18     4505.95     4272.26    267.63 o 
   6   2  18     4484.14     3960.12    237.78 o 
   8   2  18      264.94      253.16     37.62 o 
  10   2  18       79.59      174.64     77.66 o 
  12   2  18      537.97      471.25    103.85 o 
 -13   3  18      606.80      643.94    152.41 o 
 -11   3  18      597.04      486.84     89.19 o 
  -9   3  18      486.90      419.26    134.74 o 
  -7   3  18     2589.98     2180.70     85.32 o 
  -5   3  18     3701.13     3577.64    127.34 o 
  -3   3  18     1683.57     1893.01     95.15 o 
  -1   3  18     3473.37     3441.52    195.56 o 
   1   3  18     2192.39     1892.38    164.07 o 
   3   3  18     1117.50     1153.95     81.08 o 
   5   3  18     2615.17     2568.24     94.05 o 
   7   3  18      389.37      440.55     63.75 o 
   9   3  18      320.06      306.76     54.86 o 
  11   3  18      690.31      802.84    101.76 o 
 -12   4  18      266.68      427.98    153.90 o 
 -10   4  18       57.13       76.50     99.07 o 
  -8   4  18      421.16      491.04     83.87 o 
  -6   4  18     1046.10      987.10     70.15 o 
  -4   4  18      263.94      281.63     39.91 o 
  -2   4  18      148.65      138.36     46.10 o 
   0   4  18     1930.94     2164.33     89.67 o 
   2   4  18      177.77      136.08     42.67 o 
   4   4  18     1577.43     1717.93     89.52 o 
   6   4  18      101.04       79.49     50.57 o 
   8   4  18      185.24      214.48     50.81 o 
  10   4  18      222.04      136.13     54.67 o 
  12   4  18      107.78       21.67    123.27 o 
 -11   5  18      140.21      302.82    120.51 o 
  -9   5  18       56.94      151.13     88.62 o 
  -7   5  18      373.32      285.97     98.91 o 
  -5   5  18        1.27        3.71     24.96 o 
  -3   5  18       12.44      -44.86     58.51 o 
  -1   5  18      155.70      107.09     44.81 o 
   1   5  18       40.70        3.67     30.58 o 
   3   5  18        1.10       57.16     46.02 o 
   5   5  18      293.27      331.45     51.02 o 
   7   5  18      101.27       46.07     50.07 o 
   9   5  18       35.21        1.62     52.16 o 
  11   5  18      252.94      130.79     73.69 o 
 -10   6  18       99.33      114.16     84.92 o 
  -8   6  18       27.26      111.76    111.76 o 
  -6   6  18      219.40      170.69     76.08 o 
  -4   6  18        4.18      -46.45     46.45 o 
  -2   6  18      196.68      242.90     68.78 o 
   0   6  18      483.29      491.42     68.84 o 
   2   6  18        0.60       54.78     45.60 o 
   4   6  18      226.56      309.67     60.08 o 
   6   6  18       68.04      140.59     50.58 o 
   8   6  18        3.09       48.18     62.35 o 
  -9   7  18       43.22       80.69    126.63 o 
  -7   7  18      161.14      191.45    113.05 o 
  -5   7  18      323.07      229.20     84.99 o 
  -3   7  18       22.18        3.00     64.21 o 
  -1   7  18      549.67      436.30     64.04 o 
   1   7  18        4.70       25.16     43.93 o 
   3   7  18      676.01      624.73     87.57 o 
   5   7  18      307.08      380.19     72.37 o 
   7   7  18      100.14       36.39     73.80 o 
  -6   8  18      398.87      482.39    121.44 o 
  -4   8  18       72.72      -12.02    173.14 o 
  -2   8  18      230.70      144.36    113.89 o 
   0   8  18      352.05      350.24     64.83 o 
   2   8  18      478.14      548.84     77.76 o 
   4   8  18      278.25      270.26     82.76 o 
 -11   1  19       11.98        0.80     95.37 o 
  -9   1  19      131.71      132.46     58.56 o 
  -7   1  19       25.01       35.56     32.06 o 
  -5   1  19       17.89       42.18     28.37 o 
  -3   1  19       95.31       67.57     39.37 o 
  -1   1  19       49.71      107.50     30.96 o 
   1   1  19      529.97      648.86     40.12 o 
   3   1  19      386.67      348.06     59.56 o 
   5   1  19      433.25      402.06     93.71 o 
   7   1  19       60.91      -52.38     65.55 o 
   9   1  19       53.03      145.69    138.77 o 
  11   1  19       91.94      236.44     94.28 o 
 -12   2  19       29.84       76.20    131.11 o 
 -10   2  19      119.63       89.29     88.90 o 
  -8   2  19      151.25       87.13     28.85 o 
  -6   2  19       41.22      -22.61     25.00 o 
  -4   2  19        3.64        6.80     26.26 o 
  -2   2  19      171.11      189.82     35.08 o 
   0   2  19      561.24      598.21     68.38 o 
   2   2  19     1104.90     1290.14     87.07 o 
   4   2  19        4.45       12.64     56.67 o 
   6   2  19      758.87      799.25    102.89 o 
   8   2  19      263.22      249.50     85.16 o 
  10   2  19       82.89      139.37    104.80 o 
  12   2  19        8.63       70.85     89.80 o 
 -11   3  19       26.11      224.13     95.63 o 
  -9   3  19      329.61      212.02     91.15 o 
  -7   3  19       16.33       31.12     22.86 o 
  -5   3  19     1141.54     1205.92     68.44 o 
  -3   3  19      452.44      497.87     67.27 o 
  -1   3  19       58.81       96.43     33.36 o 
   1   3  19     6554.39     6679.60    186.50 o 
   3   3  19       36.22       92.39     42.77 o 
   5   3  19     1287.26     1195.55     72.90 o 
   7   3  19      661.27      692.80     51.91 o 
   9   3  19       42.48        0.81     53.14 o 
  11   3  19      381.34      380.12     81.03 o 
 -12   4  19      117.46      196.09     85.62 o 
 -10   4  19      231.37      -33.44    303.13 o 
  -8   4  19       23.36      127.79     97.88 o 
  -6   4  19     1124.36      961.80     57.53 o 
  -4   4  19      308.19      320.69     43.37 o 
  -2   4  19      834.81      927.87     72.83 o 
   0   4  19       20.31       -6.40     28.16 o 
   2   4  19     2879.95     2973.31    142.57 o 
   4   4  19     4356.06     4594.17    155.42 o 
   6   4  19     1736.98     1872.08    101.48 o 
   8   4  19      915.87      903.45     78.63 o 
  10   4  19      112.22       42.18     65.72 o 
 -11   5  19      844.25      822.46    203.14 o 
  -9   5  19      128.92        4.90     95.70 o 
  -7   5  19     1712.60     2032.81    208.27 o 
  -5   5  19     2226.33     2383.06    184.40 o 
  -3   5  19     3553.28     3598.67    187.44 o 
  -1   5  19     1765.51     1787.67    104.49 o 
   1   5  19      883.42      892.75    106.53 o 
   3   5  19     3663.41     3502.49    140.55 o 
   5   5  19     1634.65     1804.10    115.52 o 
   7   5  19       27.38       36.99     48.78 o 
   9   5  19      258.82      194.90     62.64 o 
  -8   6  19      532.26      700.02    127.05 o 
  -6   6  19     1143.33     1125.34    151.72 o 
  -4   6  19      867.05      921.08    139.33 o 
  -2   6  19     1814.14     2029.20    106.15 o 
   0   6  19       11.03      -13.91     45.53 o 
   2   6  19     1025.47     1210.59    228.23 o 
   4   6  19     2807.43     2914.75    128.69 o 
   6   6  19      278.90      256.15     65.41 o 
   8   6  19       73.03      -18.89     61.76 o 
  -7   7  19       94.01      129.42     95.88 o 
  -5   7  19      358.04      196.57    122.74 o 
  -3   7  19      138.53      151.43     80.40 o 
  -1   7  19      856.95      839.33    135.77 o 
   1   7  19      330.02      367.26     78.31 o 
   3   7  19      694.20      581.73     81.71 o 
   5   7  19      381.00      437.95     71.21 o 
  -4   8  19       80.70      196.05    114.09 o 
  -2   8  19       34.52      -58.48     96.81 o 
   0   8  19      214.89      213.56     56.90 o 
   2   8  19      234.86      328.26     98.64 o 
 -10   0  20     1063.61     1030.54    126.06 o 
  -8   0  20     4711.69     4729.27    217.71 o 
  -6   0  20     2433.64     2429.86    100.54 o 
  -4   0  20     1176.06     1220.50     74.66 o 
  -2   0  20     1931.39     2156.36    140.05 o 
   0   0  20    11129.54    10264.55    352.12 o 
   2   0  20      738.06      702.84     89.80 o 
   4   0  20     3835.42     3765.35    289.50 o 
   6   0  20     2319.29     2202.06    239.07 o 
   8   0  20      433.14      412.77    136.72 o 
  10   0  20     1745.35     1278.28    212.17 o 
 -11   1  20      273.22      293.23    127.38 o 
  -9   1  20      831.06      772.40    100.34 o 
  -7   1  20     2726.46     2593.14     99.19 o 
  -5   1  20      619.16      545.29     44.09 o 
  -3   1  20     2288.23     2435.33    103.68 o 
  -1   1  20     6026.81     5872.64    154.76 o 
   1   1  20     7402.94     9079.29    698.60 o 
   3   1  20     2705.64     3022.20    185.46 o 
   5   1  20      759.74      800.58    189.39 o 
   7   1  20      665.93      712.86    164.03 o 
   9   1  20      478.10      536.57    127.89 o 
  11   1  20      572.82      434.04    134.00 o 
 -12   2  20      243.19      299.96    104.97 o 
 -10   2  20      348.29      264.10     93.39 o 
  -8   2  20      109.88      174.43     69.18 o 
  -6   2  20      537.00      554.06     40.27 o 
  -4   2  20      226.80      250.88     38.14 o 
  -2   2  20       13.30       30.36     29.39 o 
   0   2  20      194.18      229.45     36.94 o 
   2   2  20      661.13      623.16     71.27 o 
   4   2  20      537.95      394.74     90.45 o 
   6   2  20     1168.42     1256.50    107.85 o 
   8   2  20      606.49      576.74     90.39 o 
  10   2  20      598.58      697.29    151.25 o 
 -11   3  20       99.76      282.78    106.46 o 
  -9   3  20       29.67      113.49     75.74 o 
  -7   3  20      162.78      146.33     67.26 o 
  -5   3  20      964.77      814.23     58.25 o 
  -3   3  20     1056.55     1205.76     63.59 o 
  -1   3  20       87.41      119.34     30.03 o 
   1   3  20     1104.28     1152.46     87.83 o 
   3   3  20      509.83      303.19     76.49 o 
   5   3  20      133.40      196.11     41.55 o 
   7   3  20        7.85      -35.35     71.52 o 
   9   3  20      186.11      323.48     77.05 o 
  11   3  20       54.17     -144.19    144.19 o 
 -10   4  20      115.49      199.10    112.81 o 
  -8   4  20       34.45      -26.01    115.54 o 
  -6   4  20      332.68      309.99     89.01 o 
  -4   4  20      449.03      410.38     51.18 o 
  -2   4  20        7.93       -8.02     50.30 o 
   0   4  20      157.59       66.30     41.93 o 
   2   4  20      272.21      440.36     58.48 o 
   4   4  20     1242.57     1408.42     88.80 o 
   6   4  20       20.60       90.91     46.98 o 
   8   4  20      498.27      593.40     87.16 o 
  10   4  20       75.41       39.54     77.30 o 
  -9   5  20       13.87     -138.96    188.08 o 
  -7   5  20       62.02      179.83     90.48 o 
  -5   5  20      486.49      428.65    103.81 o 
  -3   5  20      174.86       61.65     38.28 o 
  -1   5  20       44.19       13.99     59.17 o 
   1   5  20       63.24       -3.72     55.68 o 
   3   5  20     1052.49      960.78    142.96 o 
   5   5  20      285.41      246.34     72.84 o 
   7   5  20       23.83       56.37     61.42 o 
   9   5  20      378.73      392.31     87.19 o 
  -8   6  20      188.64       12.94    106.21 o 
  -6   6  20       40.94       10.75     83.71 o 
  -4   6  20       56.59      172.41     93.14 o 
  -2   6  20      121.20      179.39     79.13 o 
   0   6  20      111.51      143.19     75.48 o 
   2   6  20      163.50       30.06     64.01 o 
   4   6  20        2.47       70.00     60.89 o 
   6   6  20        8.29       51.76     58.89 o 
  -5   7  20       38.49      -49.43    214.79 o 
  -3   7  20      130.76      210.22    186.59 o 
  -1   7  20        3.37       97.40     83.32 o 
   1   7  20      320.55      324.89     75.24 o 
   3   7  20      216.46       78.78     69.95 o 
   5   7  20        0.74      -26.11     64.81 o 
 -11   1  21       23.13       87.41     75.83 o 
  -9   1  21       74.58       48.55     40.49 o 
  -7   1  21      267.48      299.03     37.40 o 
  -5   1  21        9.13       69.09     37.90 o 
  -3   1  21      456.17      517.93     41.58 o 
  -1   1  21      773.19      885.07     51.29 o 
   1   1  21     1022.75     1284.78    162.76 o 
   3   1  21      609.30      528.85     74.89 o 
   5   1  21      203.47      193.53     65.67 o 
   7   1  21       32.92       72.97    120.61 o 
   9   1  21       84.41       61.22     95.33 o 
 -10   2  21      266.09      144.56     88.90 o 
  -8   2  21     1824.41     1826.62    146.67 o 
  -6   2  21       12.32       18.06     39.58 o 
  -4   2  21      890.82      951.04     63.34 o 
  -2   2  21      738.82      708.12     58.07 o 
   0   2  21      421.67      286.39     38.58 o 
   2   2  21      613.05      627.40     75.19 o 
   4   2  21       49.96       61.13     65.75 o 
   6   2  21       43.28       84.25     69.42 o 
   8   2  21       12.71       54.60     68.30 o 
  10   2  21       59.08      160.20    113.96 o 
 -11   3  21       32.83       14.57     85.92 o 
  -9   3  21     1585.67     1468.79    184.53 o 
  -7   3  21      471.00      509.76    210.87 o 
  -5   3  21      334.05      327.77     38.34 o 
  -3   3  21     1281.22     1495.63    124.80 o 
  -1   3  21     2977.19     3384.54    190.30 o 
   1   3  21     1143.05      922.26     93.32 o 
   3   3  21      838.56      834.65    114.99 o 
   5   3  21       16.65       35.38     68.83 o 
   7   3  21       22.59        6.91     74.41 o 
   9   3  21      388.83      444.27    103.09 o 
 -10   4  21      389.85      544.63    140.83 o 
  -8   4  21      939.51     1031.36    213.70 o 
  -6   4  21      475.31      337.13    369.25 o 
  -4   4  21      880.34      932.07     62.33 o 
  -2   4  21     1585.81     1607.50     72.22 o 
   0   4  21     1725.92     1822.82    228.72 o 
   2   4  21      278.61      316.73     68.59 o 
   4   4  21      222.22      192.50     50.85 o 
   6   4  21      444.75      412.14    101.96 o 
   8   4  21     1056.22     1060.65    106.79 o 
  -7   5  21      358.79      417.03    110.33 o 
  -5   5  21       76.57      148.21     87.67 o 
  -3   5  21       18.15        4.36     43.83 o 
  -1   5  21     1855.08     2256.73    196.98 o 
   1   5  21      742.63      761.98     82.35 o 
   3   5  21      525.00      613.75     77.91 o 
   5   5  21      769.60      784.01     90.69 o 
   7   5  21      194.54      130.25     58.15 o 
  -6   6  21      454.91      475.00    145.78 o 
  -4   6  21      207.37      191.26    142.88 o 
  -2   6  21       31.92       51.33     70.60 o 
   0   6  21     1214.37     1282.13    276.08 o 
   2   6  21       95.79       75.67     57.86 o 
   4   6  21      926.59      874.57     78.61 o 
   6   6  21      285.78      282.37    109.87 o 
  -3   7  21       12.47       43.70    135.60 o 
  -1   7  21       29.03       48.16     57.90 o 
   1   7  21      415.72      567.62    119.00 o 
  -8   0  22     1838.83     1949.66    173.70 o 
  -6   0  22     1907.41     1910.45    106.42 o 
  -4   0  22     2774.00     2937.87    205.08 o 
  -2   0  22      916.66      947.79    108.14 o 
   0   0  22     2059.36     2092.97    165.97 o 
   2   0  22      510.93      413.83    136.75 o 
   4   0  22       72.98      218.15    171.08 o 
   6   0  22      252.36      139.33    113.93 o 
   8   0  22      817.93      550.23    156.14 o 
  -9   1  22     1378.05     1320.49    228.61 o 
  -7   1  22      586.96      657.72     61.50 o 
  -5   1  22     1465.46     1437.33     82.32 o 
  -3   1  22      999.80     1067.11     69.46 o 
  -1   1  22     2088.48     2136.69     89.44 o 
   1   1  22     3725.36     3628.04    199.36 o 
   3   1  22     1099.37      940.10    116.06 o 
   5   1  22      528.79      481.21    183.29 o 
   7   1  22     1750.76     1817.00    204.36 o 
   9   1  22      543.71      476.00    173.70 o 
 -10   2  22      419.91      331.34    105.34 o 
  -8   2  22     1316.26     1578.24    178.18 o 
  -6   2  22      579.86      554.28     55.35 o 
  -4   2  22     1290.46     1547.20     71.32 o 
  -2   2  22     3903.64     3867.00    121.29 o 
   0   2  22      881.72     1076.81     89.87 o 
   2   2  22      948.67     1011.63    101.45 o 
   4   2  22      224.98      246.10    111.75 o 
   6   2  22      228.33      195.70     83.98 o 
   8   2  22     1105.25     1490.39    164.84 o 
  -9   3  22      116.22      118.41    102.73 o 
  -7   3  22       19.63       22.04     94.13 o 
  -5   3  22       10.23       25.93     38.07 o 
  -3   3  22       72.92       85.30     34.27 o 
  -1   3  22      838.91      918.34    133.68 o 
   1   3  22        7.87       13.50     62.15 o 
   3   3  22      484.99      443.71     90.44 o 
   5   3  22      335.88      266.98     77.08 o 
   7   3  22      172.42      260.44    113.30 o 
  -8   4  22        1.58     -111.04    157.26 o 
  -6   4  22       75.53      211.87     88.33 o 
  -4   4  22       23.83      -22.41     35.23 o 
  -2   4  22      211.79      151.04     41.79 o 
   0   4  22       23.45      -15.56     52.92 o 
   2   4  22       37.84       82.87     61.31 o 
   4   4  22      205.07      238.58     74.30 o 
   6   4  22      266.15      222.81    107.95 o 
  -7   5  22      144.09       56.07    100.86 o 
  -5   5  22       44.76       37.62     82.14 o 
  -3   5  22      234.88      208.21     50.15 o 
  -1   5  22        1.90       66.59     87.86 o 
   1   5  22        8.88        5.48     79.39 o 
   3   5  22      172.62      219.34     68.96 o 
   5   5  22      137.89      112.40     59.09 o 
  -4   6  22       18.21       21.93    103.78 o 
  -2   6  22      345.16      188.46    109.31 o 
   0   6  22       79.83      -22.90     72.80 o 
   2   6  22       71.88       94.28     81.79 o 
  -9   1  23       86.51      103.00     96.14 o 
  -7   1  23      173.47      130.96     41.41 o 
  -5   1  23      129.79      121.83     44.58 o 
  -3   1  23       78.84       45.41     35.49 o 
  -1   1  23        3.11      -15.69     40.13 o 
   1   1  23       30.47       77.38     70.26 o 
   3   1  23        5.65      -47.75     59.19 o 
   5   1  23       17.07      -27.32     67.55 o 
   7   1  23      247.83      164.12     90.24 o 
  -8   2  23      118.39       66.41     62.33 o 
  -6   2  23      108.18       65.06     41.21 o 
  -4   2  23      109.82      213.66     39.82 o 
  -2   2  23       68.23       91.66     40.22 o 
   0   2  23       75.36       27.68     43.02 o 
   2   2  23       14.05       69.58     70.50 o 
   4   2  23      170.49      148.82     74.91 o 
   6   2  23      404.09      392.07     99.01 o 
   8   2  23        9.12      -63.24     93.87 o 
  -7   3  23      257.12      254.14    148.86 o 
  -5   3  23      148.76       85.06     43.90 o 
  -3   3  23      294.79      236.45     44.19 o 
  -1   3  23      490.86      542.21     58.68 o 
   1   3  23      510.48      475.27     91.75 o 
   3   3  23      391.50      443.91     91.94 o 
   5   3  23      290.08      309.31     93.17 o 
   7   3  23     1302.95     1747.09    211.98 o 
  -6   4  23     1196.71     1071.39    141.39 o 
  -4   4  23      836.68      766.48    134.58 o 
  -2   4  23     2027.88     2044.79    102.67 o 
   0   4  23     1209.21     1260.46    122.59 o 
   2   4  23      749.61      781.17    113.21 o 
   4   4  23      117.50      112.61     96.45 o 
   6   4  23      994.53     1026.84    175.28 o 
  -5   5  23      738.10      604.74    274.56 o 
  -3   5  23      761.86      529.91     63.02 o 
  -1   5  23      166.88      345.89    100.13 o 
   1   5  23     1056.68      934.78    163.11 o 
   3   5  23       40.10       75.58    111.66 o 
  -8   0  24      386.29      360.97    111.59 o 
  -6   0  24      227.52      142.39     85.36 o 
  -4   0  24     1906.84     1894.11    162.12 o 
  -2   0  24     1156.20     1229.45    112.93 o 
   0   0  24     1057.56     1042.92    146.46 o 
   2   0  24     1876.90     2241.14    181.60 o 
   4   0  24      556.69      638.59    119.46 o 
   6   0  24     2928.00     3045.53    522.22 o 
  -7   1  24      792.54      460.76    130.85 o 
  -5   1  24      362.48      275.50     78.05 o 
  -3   1  24     1055.84     1029.96     70.14 o 
  -1   1  24      120.33      146.81     49.53 o 
   1   1  24      679.53      650.98     78.99 o 
   3   1  24      308.02      246.96     90.85 o 
   5   1  24     1452.41     1648.50    139.26 o 
  -6   2  24      581.58      338.79     70.30 o 
  -4   2  24      197.70      214.36     51.00 o 
  -2   2  24      489.40      301.92     79.11 o 
   0   2  24      907.49      938.75     87.78 o 
   2   2  24       34.96       53.43     59.51 o 
   4   2  24      252.90      128.01     69.86 o 
   6   2  24      368.07      292.08    100.78 o 
  -5   3  24      189.98      191.18     41.28 o 
  -3   3  24       55.42       65.80     49.31 o 
  -1   3  24      426.97      471.83     56.16 o 
   1   3  24        5.87      -17.15     70.14 o 
   3   3  24        4.92      -18.61     78.78 o 
   5   3  24       61.48      122.16     76.64 o 
  -4   4  24      320.45       62.97     83.63 o 
  -2   4  24      548.08      488.71     59.28 o 
   0   4  24      408.75      374.11     77.03 o 
   2   4  24       42.26       34.70     64.40 o 
  -5   1  25       15.26       54.65     43.53 o 
  -3   1  25        1.01       48.64     40.24 o 
  -1   1  25        6.54      -62.23     62.23 o 
   1   1  25       30.99       81.21     58.99 o 
   3   1  25       69.57       36.06     63.97 o 
  -4   2  25       48.86       64.14     63.08 o 
  -2   2  25        7.49      -43.06     43.06 o 
   0   2  25      519.65      608.29     82.70 o 
   2   2  25       84.22      136.64     77.08 o 
   4   2  25      334.03      321.75     85.51 o 
  -3   3  25       30.40       28.08     47.31 o 
  -1   3  25       87.99      109.75     68.20 o 
   1   3  25      161.37      159.15     68.39 o 
  -2   0  26      966.03      629.98    129.23 o 
   0   0  26      359.23      299.37     93.57 o 
  -1   1  26      398.24      366.09     72.98 o 
                                                 
